# Supplementary material for: Age-specific changes in the serum proteome of female anadromous, hilsa Tenualosa ilisha: a comparative analysis across developmental stages
Source: Front Immunol. 2024 Oct 18;15:1448627. doi: 10.3389/fimmu.2024.1448627 (PMC11527666; doi:10.3389/fimmu.2024.1448627)
Supplement: Supplementary file 2 [file Table2.xlsx]

## Sheet: enrichment_all (BP h3)
Enrichment FDR	nGenes	Pathway Genes	Fold Enrichment	Pathway	URL	Genes
9.19e-09	6	175	79.5244	GO:0052547 regulation of peptidase activity	http://amigo.geneontology.org/amigo/term/GO:0052547	c4 c4b cpamd8 c3a.2 fbln1 zgc:171446
2.46e-08	6	231	60.2458	GO:0030162 regulation of proteolysis	http://amigo.geneontology.org/amigo/term/GO:0030162	c4 c4b cpamd8 c3a.2 fbln1 zgc:171446
7.37e-08	5	134	86.5471	GO:0010466 negative regulation of peptidase activity	http://amigo.geneontology.org/amigo/term/GO:0010466	c4 c4b cpamd8 c3a.2 zgc:171446
7.37e-08	5	133	87.1978	GO:0010951 negative regulation of endopeptidase activity	http://amigo.geneontology.org/amigo/term/GO:0010951	c4 c4b cpamd8 c3a.2 zgc:171446
7.37e-08	5	138	84.0385	GO:0045861 negative regulation of proteolysis	http://amigo.geneontology.org/amigo/term/GO:0045861	c4 c4b cpamd8 c3a.2 zgc:171446
8.74e-08	5	148	78.3602	GO:0051346 negative regulation of hydrolase activity	http://amigo.geneontology.org/amigo/term/GO:0051346	c4 c4b cpamd8 c3a.2 zgc:171446
1.22e-07	5	163	71.1491	GO:0052548 regulation of endopeptidase activity	http://amigo.geneontology.org/amigo/term/GO:0052548	c4 c4b cpamd8 c3a.2 zgc:171446
2.64e-07	6	433	32.1403	GO:0051336 regulation of hydrolase activity	http://amigo.geneontology.org/amigo/term/GO:0051336	c4 c4b cpamd8 c3a.2 fbln1 zgc:171446
8.38e-07	5	252	46.0211	GO:0043086 negative regulation of catalytic activity	http://amigo.geneontology.org/amigo/term/GO:0043086	c4 c4b cpamd8 c3a.2 zgc:171446
1.4e-06	5	286	40.55	GO:0032269 negative regulation of cellular protein metabolic process	http://amigo.geneontology.org/amigo/term/GO:0032269	c4 c4b cpamd8 c3a.2 zgc:171446
1.4e-06	5	296	39.1801	GO:0044092 negative regulation of molecular function	http://amigo.geneontology.org/amigo/term/GO:0044092	c4 c4b cpamd8 c3a.2 zgc:171446
1.4e-06	5	292	39.7168	GO:0051248 negative regulation of protein metabolic process	http://amigo.geneontology.org/amigo/term/GO:0051248	c4 c4b cpamd8 c3a.2 zgc:171446
2.41e-06	6	683	20.3759	GO:0032268 regulation of cellular protein metabolic process	http://amigo.geneontology.org/amigo/term/GO:0032268	c4 c4b cpamd8 c3a.2 fbln1 zgc:171446
3.15e-06	6	724	19.2221	GO:0051246 regulation of protein metabolic process	http://amigo.geneontology.org/amigo/term/GO:0051246	c4 c4b cpamd8 c3a.2 fbln1 zgc:171446
3.27e-05	6	1094	12.721	GO:0050790 regulation of catalytic activity	http://amigo.geneontology.org/amigo/term/GO:0050790	c4 c4b cpamd8 c3a.2 fbln1 zgc:171446
5.57e-05	3	83	83.836	GO:0006956 complement activation	http://amigo.geneontology.org/amigo/term/GO:0006956	c4 c4b c3a.2
6.04e-05	5	688	16.8566	GO:0051172 negative regulation of nitrogen compound metabolic process	http://amigo.geneontology.org/amigo/term/GO:0051172	c4 c4b cpamd8 c3a.2 zgc:171446
6.04e-05	6	1256	11.0802	GO:0065009 regulation of molecular function	http://amigo.geneontology.org/amigo/term/GO:0065009	c4 c4b cpamd8 c3a.2 fbln1 zgc:171446
6.57e-05	5	711	16.3113	GO:0031324 negative regulation of cellular metabolic process	http://amigo.geneontology.org/amigo/term/GO:0031324	c4 c4b cpamd8 c3a.2 zgc:171446
9.73e-05	3	108	64.4295	GO:0006959 humoral immune response	http://amigo.geneontology.org/amigo/term/GO:0006959	c4 c4b c3a.2
9.73e-05	5	787	14.7361	GO:0010605 negative regulation of macromolecule metabolic process	http://amigo.geneontology.org/amigo/term/GO:0010605	c4 c4b cpamd8 c3a.2 zgc:171446
0.000105184	6	1433	9.71163	GO:0006508 proteolysis	http://amigo.geneontology.org/amigo/term/GO:0006508	c4 c4b cpamd8 c3a.2 fbln1 zgc:171446
0.000105184	5	815	14.2298	GO:0009892 negative regulation of metabolic process	http://amigo.geneontology.org/amigo/term/GO:0009892	c4 c4b cpamd8 c3a.2 zgc:171446
0.000214705	3	149	46.7006	GO:0002252 immune effector process	http://amigo.geneontology.org/amigo/term/GO:0002252	c4 c4b c3a.2
0.000250161	3	159	43.7634	GO:0002253 activation of immune response	http://amigo.geneontology.org/amigo/term/GO:0002253	c4 c4b c3a.2
0.000325457	3	176	39.5363	GO:0050778 positive regulation of immune response	http://amigo.geneontology.org/amigo/term/GO:0050778	c4 c4b c3a.2
0.000383965	8	3999	4.64008	GO:0044267 cellular protein metabolic process	http://amigo.geneontology.org/amigo/term/GO:0044267	c4 sgk1 c4b cpamd8 SGK3 c3a.2 fbln1 zgc:171446
0.000748362	3	239	29.1146	GO:0002684 positive regulation of immune system process	http://amigo.geneontology.org/amigo/term/GO:0002684	c4 c4b c3a.2
0.00104657	3	271	25.6767	GO:0050776 regulation of immune response	http://amigo.geneontology.org/amigo/term/GO:0050776	c4 c4b c3a.2
0.00107751	8	4675	3.96913	GO:0044260 cellular macromolecule metabolic process	http://amigo.geneontology.org/amigo/term/GO:0044260	c4 sgk1 c4b cpamd8 SGK3 c3a.2 fbln1 zgc:171446
0.00107867	8	4697	3.95054	GO:0019538 protein metabolic process	http://amigo.geneontology.org/amigo/term/GO:0019538	c4 sgk1 c4b cpamd8 SGK3 c3a.2 fbln1 zgc:171446
0.00170222	7	3669	4.42525	GO:0051171 regulation of nitrogen compound metabolic process	http://amigo.geneontology.org/amigo/term/GO:0051171	mef2d c4 c4b cpamd8 c3a.2 fbln1 zgc:171446
0.00179437	7	3718	4.36693	GO:0080090 regulation of primary metabolic process	http://amigo.geneontology.org/amigo/term/GO:0080090	mef2d c4 c4b cpamd8 c3a.2 fbln1 zgc:171446
0.00211884	7	3836	4.23259	GO:0031323 regulation of cellular metabolic process	http://amigo.geneontology.org/amigo/term/GO:0031323	mef2d c4 c4b cpamd8 c3a.2 fbln1 zgc:171446
0.00223204	7	3886	4.17813	GO:0060255 regulation of macromolecule metabolic process	http://amigo.geneontology.org/amigo/term/GO:0060255	mef2d c4 c4b cpamd8 c3a.2 fbln1 zgc:171446
0.00245047	5	1743	6.65365	GO:0048523 negative regulation of cellular process	http://amigo.geneontology.org/amigo/term/GO:0048523	c4 c4b cpamd8 c3a.2 zgc:171446
0.00256337	3	400	17.396	GO:0002682 regulation of immune system process	http://amigo.geneontology.org/amigo/term/GO:0002682	c4 c4b c3a.2
0.00295428	7	4119	3.94179	GO:0019222 regulation of metabolic process	http://amigo.geneontology.org/amigo/term/GO:0019222	mef2d c4 c4b cpamd8 c3a.2 fbln1 zgc:171446
0.00353241	5	1921	6.03712	GO:0048519 negative regulation of biological process	http://amigo.geneontology.org/amigo/term/GO:0048519	c4 c4b cpamd8 c3a.2 zgc:171446
0.00504026	5	2089	5.55161	GO:0048518 positive regulation of biological process	http://amigo.geneontology.org/amigo/term/GO:0048518	c4 c4b mef2d c3a.2 fbln1
0.00664181	1	4	579.865	GO:0030241 skeletal muscle myosin thick filament assembly	http://amigo.geneontology.org/amigo/term/GO:0030241	mef2d
0.0090929	2	177	26.2086	GO:0030198 extracellular matrix organization	http://amigo.geneontology.org/amigo/term/GO:0030198	fbln1 fbln2
0.0090929	2	177	26.2086	GO:0043062 extracellular structure organization	http://amigo.geneontology.org/amigo/term/GO:0043062	fbln1 fbln2
0.0090929	2	178	26.0614	GO:0045229 external encapsulating structure organization	http://amigo.geneontology.org/amigo/term/GO:0045229	fbln1 fbln2
0.0090929	3	653	10.656	GO:0048584 positive regulation of response to stimulus	http://amigo.geneontology.org/amigo/term/GO:0048584	c4 c4b c3a.2
0.0099222	1	7	331.352	GO:0031033 myosin filament organization	http://amigo.geneontology.org/amigo/term/GO:0031033	mef2d
0.0099222	1	7	331.352	GO:0031034 myosin filament assembly	http://amigo.geneontology.org/amigo/term/GO:0031034	mef2d
0.0099222	1	7	331.352	GO:0071688 striated muscle myosin thick filament assembly	http://amigo.geneontology.org/amigo/term/GO:0071688	mef2d
0.0102109	3	714	9.74564	GO:0006955 immune response	http://amigo.geneontology.org/amigo/term/GO:0006955	c4 c4b c3a.2
0.0163129	1	12	193.288	GO:0014866 skeletal myofibril assembly	http://amigo.geneontology.org/amigo/term/GO:0014866	mef2d
0.0358771	1	27	85.906	GO:0060914 heart formation	http://amigo.geneontology.org/amigo/term/GO:0060914	mef2d
0.0362652	3	1152	6.04026	GO:0002376 immune system process	http://amigo.geneontology.org/amigo/term/GO:0002376	c4 c4b c3a.2
0.0408758	1	32	72.4832	GO:0048645 animal organ formation	http://amigo.geneontology.org/amigo/term/GO:0048645	mef2d
0.0450979	1	36	64.4295	GO:0010952 positive regulation of peptidase activity	http://amigo.geneontology.org/amigo/term/GO:0010952	fbln1
0.0467192	1	38	61.0385	GO:0071391 cellular response to estrogen stimulus	http://amigo.geneontology.org/amigo/term/GO:0071391	c3a.2
0.0482807	1	40	57.9865	GO:0043627 response to estrogen	http://amigo.geneontology.org/amigo/term/GO:0043627	c3a.2
0.0670692	3	1501	4.63583	GO:0048583 regulation of response to stimulus	http://amigo.geneontology.org/amigo/term/GO:0048583	c4 c4b c3a.2
0.0879395	1	76	30.5192	GO:0045862 positive regulation of proteolysis	http://amigo.geneontology.org/amigo/term/GO:0045862	fbln1
0.0909268	1	80	28.9933	GO:0030239 myofibril assembly	http://amigo.geneontology.org/amigo/term/GO:0030239	mef2d
0.0911893	1	83	27.9453	GO:0010927 cellular component assembly involved in morphogenesis	http://amigo.geneontology.org/amigo/term/GO:0010927	mef2d
0.0911893	1	83	27.9453	GO:0055002 striated muscle cell development	http://amigo.geneontology.org/amigo/term/GO:0055002	mef2d
0.132953	1	124	18.7053	GO:0031032 actomyosin structure organization	http://amigo.geneontology.org/amigo/term/GO:0031032	mef2d
0.141595	3	2092	3.32619	GO:0048513 animal organ development	http://amigo.geneontology.org/amigo/term/GO:0048513	fbln2 fbln1 mef2d
0.14195	2	915	5.06986	GO:0051173 positive regulation of nitrogen compound metabolic process	http://amigo.geneontology.org/amigo/term/GO:0051173	mef2d fbln1
0.144467	1	144	16.1074	GO:0003007 heart morphogenesis	http://amigo.geneontology.org/amigo/term/GO:0003007	mef2d
0.144467	1	144	16.1074	GO:0055001 muscle cell development	http://amigo.geneontology.org/amigo/term/GO:0055001	mef2d
0.147106	1	149	15.5669	GO:0051146 striated muscle cell differentiation	http://amigo.geneontology.org/amigo/term/GO:0051146	mef2d
0.149765	2	978	4.74328	GO:0010604 positive regulation of macromolecule metabolic process	http://amigo.geneontology.org/amigo/term/GO:0010604	mef2d fbln1
0.149765	2	984	4.71435	GO:0031325 positive regulation of cellular metabolic process	http://amigo.geneontology.org/amigo/term/GO:0031325	mef2d fbln1
0.169058	1	180	12.8859	GO:0042692 muscle cell differentiation	http://amigo.geneontology.org/amigo/term/GO:0042692	mef2d
0.169952	2	1075	4.31528	GO:0009893 positive regulation of metabolic process	http://amigo.geneontology.org/amigo/term/GO:0009893	mef2d fbln1
0.181905	1	200	11.5973	GO:0140694 non-membrane-bounded organelle assembly	http://amigo.geneontology.org/amigo/term/GO:0140694	mef2d
0.195722	1	219	10.5911	GO:0051345 positive regulation of hydrolase activity	http://amigo.geneontology.org/amigo/term/GO:0051345	fbln1
0.197291	1	224	10.3547	GO:0032870 cellular response to hormone stimulus	http://amigo.geneontology.org/amigo/term/GO:0032870	c3a.2

## Sheet: enrichment_all (BP h28)
Enrichment FDR	nGenes	Pathway Genes	Fold Enrichment	Pathway	URL	Genes
1.23968e-07	5	175	86.1514	GO:0052547 regulation of peptidase activity	http://amigo.geneontology.org/amigo/term/GO:0052547	c4 c4b cpamd8 c3a.2 fbln1
2.49965e-07	5	231	65.2662	GO:0030162 regulation of proteolysis	http://amigo.geneontology.org/amigo/term/GO:0030162	c4 c4b cpamd8 c3a.2 fbln1
1.3986e-06	4	134	90.009	GO:0010466 negative regulation of peptidase activity	http://amigo.geneontology.org/amigo/term/GO:0010466	c4 c4b cpamd8 c3a.2
1.3986e-06	4	133	90.6857	GO:0010951 negative regulation of endopeptidase activity	http://amigo.geneontology.org/amigo/term/GO:0010951	c4 c4b cpamd8 c3a.2
1.3986e-06	4	138	87.4	GO:0045861 negative regulation of proteolysis	http://amigo.geneontology.org/amigo/term/GO:0045861	c4 c4b cpamd8 c3a.2
1.54399e-06	4	148	81.4946	GO:0051346 negative regulation of hydrolase activity	http://amigo.geneontology.org/amigo/term/GO:0051346	c4 c4b cpamd8 c3a.2
1.63994e-06	5	433	34.8187	GO:0051336 regulation of hydrolase activity	http://amigo.geneontology.org/amigo/term/GO:0051336	c4 c4b cpamd8 c3a.2 fbln1
1.70614e-06	4	163	73.9951	GO:0052548 regulation of endopeptidase activity	http://amigo.geneontology.org/amigo/term/GO:0052548	c4 c4b cpamd8 c3a.2
8.65458e-06	4	252	47.8619	GO:0043086 negative regulation of catalytic activity	http://amigo.geneontology.org/amigo/term/GO:0043086	c4 c4b cpamd8 c3a.2
1.0554e-05	5	683	22.0739	GO:0032268 regulation of cellular protein metabolic process	http://amigo.geneontology.org/amigo/term/GO:0032268	c4 c4b cpamd8 c3a.2 fbln1
1.0554e-05	4	286	42.172	GO:0032269 negative regulation of cellular protein metabolic process	http://amigo.geneontology.org/amigo/term/GO:0032269	c4 c4b cpamd8 c3a.2
1.0554e-05	4	296	40.7473	GO:0044092 negative regulation of molecular function	http://amigo.geneontology.org/amigo/term/GO:0044092	c4 c4b cpamd8 c3a.2
1.0554e-05	5	724	20.8239	GO:0051246 regulation of protein metabolic process	http://amigo.geneontology.org/amigo/term/GO:0051246	c4 c4b cpamd8 c3a.2 fbln1
1.0554e-05	4	292	41.3055	GO:0051248 negative regulation of protein metabolic process	http://amigo.geneontology.org/amigo/term/GO:0051248	c4 c4b cpamd8 c3a.2
1.09626e-05	6	1433	12.6251	GO:0006508 proteolysis	http://amigo.geneontology.org/amigo/term/GO:0006508	cndp2 c4 c4b cpamd8 c3a.2 fbln1
1.20482e-05	3	83	108.987	GO:0006956 complement activation	http://amigo.geneontology.org/amigo/term/GO:0006956	c4 c4b c3a.2
2.50862e-05	3	108	83.7583	GO:0006959 humoral immune response	http://amigo.geneontology.org/amigo/term/GO:0006959	c4 c4b c3a.2
5.89761e-05	3	149	60.7107	GO:0002252 immune effector process	http://amigo.geneontology.org/amigo/term/GO:0002252	c4 c4b c3a.2
5.89761e-05	5	1094	13.7811	GO:0050790 regulation of catalytic activity	http://amigo.geneontology.org/amigo/term/GO:0050790	c4 c4b cpamd8 c3a.2 fbln1
6.80503e-05	3	159	56.8925	GO:0002253 activation of immune response	http://amigo.geneontology.org/amigo/term/GO:0002253	c4 c4b c3a.2
8.78007e-05	3	176	51.3972	GO:0050778 positive regulation of immune response	http://amigo.geneontology.org/amigo/term/GO:0050778	c4 c4b c3a.2
9.68678e-05	5	1256	12.0036	GO:0065009 regulation of molecular function	http://amigo.geneontology.org/amigo/term/GO:0065009	c4 c4b cpamd8 c3a.2 fbln1
0.000178099	4	688	17.5308	GO:0051172 negative regulation of nitrogen compound metabolic process	http://amigo.geneontology.org/amigo/term/GO:0051172	c4 c4b cpamd8 c3a.2
0.000186244	3	239	37.849	GO:0002684 positive regulation of immune system process	http://amigo.geneontology.org/amigo/term/GO:0002684	c4 c4b c3a.2
0.000186244	4	711	16.9637	GO:0031324 negative regulation of cellular metabolic process	http://amigo.geneontology.org/amigo/term/GO:0031324	c4 c4b cpamd8 c3a.2
0.000255916	4	787	15.3255	GO:0010605 negative regulation of macromolecule metabolic process	http://amigo.geneontology.org/amigo/term/GO:0010605	c4 c4b cpamd8 c3a.2
0.000255916	3	271	33.3797	GO:0050776 regulation of immune response	http://amigo.geneontology.org/amigo/term/GO:0050776	c4 c4b c3a.2
0.000282605	4	815	14.799	GO:0009892 negative regulation of metabolic process	http://amigo.geneontology.org/amigo/term/GO:0009892	c4 c4b cpamd8 c3a.2
0.000479642	7	4697	4.49374	GO:0019538 protein metabolic process	http://amigo.geneontology.org/amigo/term/GO:0019538	cndp2 c4 c4b cpamd8 SGK3 c3a.2 fbln1
0.000700486	3	400	22.6148	GO:0002682 regulation of immune system process	http://amigo.geneontology.org/amigo/term/GO:0002682	c4 c4b c3a.2
0.00184164	6	3999	4.52408	GO:0044267 cellular protein metabolic process	http://amigo.geneontology.org/amigo/term/GO:0044267	c4 c4b cpamd8 SGK3 c3a.2 fbln1
0.00274103	3	653	13.8528	GO:0048584 positive regulation of response to stimulus	http://amigo.geneontology.org/amigo/term/GO:0048584	c4 c4b c3a.2
0.00340108	3	714	12.6693	GO:0006955 immune response	http://amigo.geneontology.org/amigo/term/GO:0006955	c4 c4b c3a.2
0.00340108	2	177	34.0712	GO:0030198 extracellular matrix organization	http://amigo.geneontology.org/amigo/term/GO:0030198	fbln1 fbln2
0.00340108	2	177	34.0712	GO:0043062 extracellular structure organization	http://amigo.geneontology.org/amigo/term/GO:0043062	fbln1 fbln2
0.00340108	2	178	33.8798	GO:0045229 external encapsulating structure organization	http://amigo.geneontology.org/amigo/term/GO:0045229	fbln1 fbln2
0.00361321	6	4675	3.8699	GO:0044260 cellular macromolecule metabolic process	http://amigo.geneontology.org/amigo/term/GO:0044260	c4 c4b cpamd8 SGK3 c3a.2 fbln1
0.0037576	4	1743	6.91979	GO:0048523 negative regulation of cellular process	http://amigo.geneontology.org/amigo/term/GO:0048523	c4 c4b cpamd8 c3a.2
0.00524686	4	1921	6.2786	GO:0048519 negative regulation of biological process	http://amigo.geneontology.org/amigo/term/GO:0048519	c4 c4b cpamd8 c3a.2
0.00695896	4	2089	5.77367	GO:0048518 positive regulation of biological process	http://amigo.geneontology.org/amigo/term/GO:0048518	c4 c4b c3a.2 fbln1
0.00779597	5	3669	4.10916	GO:0051171 regulation of nitrogen compound metabolic process	http://amigo.geneontology.org/amigo/term/GO:0051171	c4 c4b cpamd8 c3a.2 fbln1
0.00807239	5	3718	4.055	GO:0080090 regulation of primary metabolic process	http://amigo.geneontology.org/amigo/term/GO:0080090	c4 c4b cpamd8 c3a.2 fbln1
0.0090548	5	3836	3.93027	GO:0031323 regulation of cellular metabolic process	http://amigo.geneontology.org/amigo/term/GO:0031323	c4 c4b cpamd8 c3a.2 fbln1
0.00936966	5	3886	3.8797	GO:0060255 regulation of macromolecule metabolic process	http://amigo.geneontology.org/amigo/term/GO:0060255	c4 c4b cpamd8 c3a.2 fbln1
0.00981971	3	1152	7.85234	GO:0002376 immune system process	http://amigo.geneontology.org/amigo/term/GO:0002376	c4 c4b c3a.2
0.0115735	5	4119	3.66023	GO:0019222 regulation of metabolic process	http://amigo.geneontology.org/amigo/term/GO:0019222	c4 c4b cpamd8 c3a.2 fbln1
0.0195596	3	1501	6.02658	GO:0048583 regulation of response to stimulus	http://amigo.geneontology.org/amigo/term/GO:0048583	c4 c4b c3a.2
0.0200423	1	36	83.7583	GO:0010952 positive regulation of peptidase activity	http://amigo.geneontology.org/amigo/term/GO:0010952	fbln1
0.0207179	1	38	79.35	GO:0071391 cellular response to estrogen stimulus	http://amigo.geneontology.org/amigo/term/GO:0071391	c3a.2
0.0213657	1	40	75.3825	GO:0043627 response to estrogen	http://amigo.geneontology.org/amigo/term/GO:0043627	c3a.2
0.039586	1	76	39.675	GO:0045862 positive regulation of proteolysis	http://amigo.geneontology.org/amigo/term/GO:0045862	fbln1
0.109523	1	219	13.7685	GO:0051345 positive regulation of hydrolase activity	http://amigo.geneontology.org/amigo/term/GO:0051345	fbln1
0.109829	1	224	13.4612	GO:0032870 cellular response to hormone stimulus	http://amigo.geneontology.org/amigo/term/GO:0032870	c3a.2
0.125373	1	262	11.5088	GO:0009725 response to hormone	http://amigo.geneontology.org/amigo/term/GO:0009725	c3a.2
0.145949	1	313	9.63355	GO:0032270 positive regulation of cellular protein metabolic process	http://amigo.geneontology.org/amigo/term/GO:0032270	fbln1
0.151183	1	331	9.10967	GO:0051247 positive regulation of protein metabolic process	http://amigo.geneontology.org/amigo/term/GO:0051247	fbln1
0.184344	1	416	7.24832	GO:0043085 positive regulation of catalytic activity	http://amigo.geneontology.org/amigo/term/GO:0043085	fbln1

## Sheet: enrichment_all (BP h29)
Enrichment FDR	nGenes	Pathway Genes	Fold Enrichment	Pathway	URL	Genes
2.98866e-07	4	134	128.584	GO:0010466 negative regulation of peptidase activity	http://amigo.geneontology.org/amigo/term/GO:0010466	c4 c4b cpamd8 c3a.2
2.98866e-07	4	133	129.551	GO:0010951 negative regulation of endopeptidase activity	http://amigo.geneontology.org/amigo/term/GO:0010951	c4 c4b cpamd8 c3a.2
2.98866e-07	4	138	124.857	GO:0045861 negative regulation of proteolysis	http://amigo.geneontology.org/amigo/term/GO:0045861	c4 c4b cpamd8 c3a.2
2.98866e-07	4	148	116.421	GO:0051346 negative regulation of hydrolase activity	http://amigo.geneontology.org/amigo/term/GO:0051346	c4 c4b cpamd8 c3a.2
3.52691e-07	4	163	105.707	GO:0052548 regulation of endopeptidase activity	http://amigo.geneontology.org/amigo/term/GO:0052548	c4 c4b cpamd8 c3a.2
3.9112e-07	4	175	98.4588	GO:0052547 regulation of peptidase activity	http://amigo.geneontology.org/amigo/term/GO:0052547	c4 c4b cpamd8 c3a.2
1.0218e-06	4	231	74.59	GO:0030162 regulation of proteolysis	http://amigo.geneontology.org/amigo/term/GO:0030162	c4 c4b cpamd8 c3a.2
1.26692e-06	4	252	68.3741	GO:0043086 negative regulation of catalytic activity	http://amigo.geneontology.org/amigo/term/GO:0043086	c4 c4b cpamd8 c3a.2
1.754e-06	4	286	60.2458	GO:0032269 negative regulation of cellular protein metabolic process	http://amigo.geneontology.org/amigo/term/GO:0032269	c4 c4b cpamd8 c3a.2
1.754e-06	4	296	58.2104	GO:0044092 negative regulation of molecular function	http://amigo.geneontology.org/amigo/term/GO:0044092	c4 c4b cpamd8 c3a.2
1.754e-06	4	292	59.0078	GO:0051248 negative regulation of protein metabolic process	http://amigo.geneontology.org/amigo/term/GO:0051248	c4 c4b cpamd8 c3a.2
3.60784e-06	3	83	155.695	GO:0006956 complement activation	http://amigo.geneontology.org/amigo/term/GO:0006956	c4 c4b c3a.2
6.76532e-06	4	433	39.7928	GO:0051336 regulation of hydrolase activity	http://amigo.geneontology.org/amigo/term/GO:0051336	c4 c4b cpamd8 c3a.2
6.85416e-06	3	108	119.655	GO:0006959 humoral immune response	http://amigo.geneontology.org/amigo/term/GO:0006959	c4 c4b c3a.2
1.68604e-05	3	149	86.7296	GO:0002252 immune effector process	http://amigo.geneontology.org/amigo/term/GO:0002252	c4 c4b c3a.2
1.92129e-05	3	159	81.2749	GO:0002253 activation of immune response	http://amigo.geneontology.org/amigo/term/GO:0002253	c4 c4b c3a.2
2.45286e-05	3	176	73.4245	GO:0050778 positive regulation of immune response	http://amigo.geneontology.org/amigo/term/GO:0050778	c4 c4b c3a.2
2.90525e-05	4	683	25.2274	GO:0032268 regulation of cellular protein metabolic process	http://amigo.geneontology.org/amigo/term/GO:0032268	c4 c4b cpamd8 c3a.2
2.90525e-05	4	688	25.044	GO:0051172 negative regulation of nitrogen compound metabolic process	http://amigo.geneontology.org/amigo/term/GO:0051172	c4 c4b cpamd8 c3a.2
3.14301e-05	4	711	24.2339	GO:0031324 negative regulation of cellular metabolic process	http://amigo.geneontology.org/amigo/term/GO:0031324	c4 c4b cpamd8 c3a.2
3.21545e-05	4	724	23.7987	GO:0051246 regulation of protein metabolic process	http://amigo.geneontology.org/amigo/term/GO:0051246	c4 c4b cpamd8 c3a.2
4.26632e-05	4	787	21.8936	GO:0010605 negative regulation of macromolecule metabolic process	http://amigo.geneontology.org/amigo/term/GO:0010605	c4 c4b cpamd8 c3a.2
4.48873e-05	3	239	54.0699	GO:0002684 positive regulation of immune system process	http://amigo.geneontology.org/amigo/term/GO:0002684	c4 c4b c3a.2
4.48873e-05	4	815	21.1415	GO:0009892 negative regulation of metabolic process	http://amigo.geneontology.org/amigo/term/GO:0009892	c4 c4b cpamd8 c3a.2
6.06798e-05	3	271	47.6853	GO:0050776 regulation of immune response	http://amigo.geneontology.org/amigo/term/GO:0050776	c4 c4b c3a.2
0.000131748	4	1094	15.7498	GO:0050790 regulation of catalytic activity	http://amigo.geneontology.org/amigo/term/GO:0050790	c4 c4b cpamd8 c3a.2
0.000178994	3	400	32.3068	GO:0002682 regulation of immune system process	http://amigo.geneontology.org/amigo/term/GO:0002682	c4 c4b c3a.2
0.00020989	4	1256	13.7184	GO:0065009 regulation of molecular function	http://amigo.geneontology.org/amigo/term/GO:0065009	c4 c4b cpamd8 c3a.2
0.000338618	4	1433	12.0239	GO:0006508 proteolysis	http://amigo.geneontology.org/amigo/term/GO:0006508	c4 c4b cpamd8 c3a.2
0.000676285	4	1743	9.88542	GO:0048523 negative regulation of cellular process	http://amigo.geneontology.org/amigo/term/GO:0048523	c4 c4b cpamd8 c3a.2
0.000676285	3	653	19.7898	GO:0048584 positive regulation of response to stimulus	http://amigo.geneontology.org/amigo/term/GO:0048584	c4 c4b c3a.2
0.000834997	3	714	18.099	GO:0006955 immune response	http://amigo.geneontology.org/amigo/term/GO:0006955	c4 c4b c3a.2
0.000923842	4	1921	8.96944	GO:0048519 negative regulation of biological process	http://amigo.geneontology.org/amigo/term/GO:0048519	c4 c4b cpamd8 c3a.2
0.00316251	3	1152	11.2176	GO:0002376 immune system process	http://amigo.geneontology.org/amigo/term/GO:0002376	c4 c4b c3a.2
0.00656153	3	1501	8.6094	GO:0048583 regulation of response to stimulus	http://amigo.geneontology.org/amigo/term/GO:0048583	c4 c4b c3a.2
0.00972153	4	3669	4.69618	GO:0051171 regulation of nitrogen compound metabolic process	http://amigo.geneontology.org/amigo/term/GO:0051171	c4 c4b cpamd8 c3a.2
0.00993191	4	3718	4.63429	GO:0080090 regulation of primary metabolic process	http://amigo.geneontology.org/amigo/term/GO:0080090	c4 c4b cpamd8 c3a.2
0.0108458	4	3836	4.49173	GO:0031323 regulation of cellular metabolic process	http://amigo.geneontology.org/amigo/term/GO:0031323	c4 c4b cpamd8 c3a.2
0.0110811	4	3886	4.43394	GO:0060255 regulation of macromolecule metabolic process	http://amigo.geneontology.org/amigo/term/GO:0060255	c4 c4b cpamd8 c3a.2
0.0119974	4	3999	4.30865	GO:0044267 cellular protein metabolic process	http://amigo.geneontology.org/amigo/term/GO:0044267	c4 c4b cpamd8 c3a.2
0.0129746	4	4119	4.18312	GO:0019222 regulation of metabolic process	http://amigo.geneontology.org/amigo/term/GO:0019222	c4 c4b cpamd8 c3a.2
0.0129746	1	38	113.357	GO:0071391 cellular response to estrogen stimulus	http://amigo.geneontology.org/amigo/term/GO:0071391	c3a.2
0.0132497	1	40	107.689	GO:0043627 response to estrogen	http://amigo.geneontology.org/amigo/term/GO:0043627	c3a.2
0.0132497	3	2089	6.18608	GO:0048518 positive regulation of biological process	http://amigo.geneontology.org/amigo/term/GO:0048518	c4 c4b c3a.2
0.0186648	4	4697	3.66836	GO:0019538 protein metabolic process	http://amigo.geneontology.org/amigo/term/GO:0019538	c4 c4b cpamd8 c3a.2
0.0186648	4	4675	3.68562	GO:0044260 cellular macromolecule metabolic process	http://amigo.geneontology.org/amigo/term/GO:0044260	c4 c4b cpamd8 c3a.2
0.0513738	1	177	24.3366	GO:0030198 extracellular matrix organization	http://amigo.geneontology.org/amigo/term/GO:0030198	fbln2
0.0513738	1	177	24.3366	GO:0043062 extracellular structure organization	http://amigo.geneontology.org/amigo/term/GO:0043062	fbln2
0.0513738	1	178	24.1998	GO:0045229 external encapsulating structure organization	http://amigo.geneontology.org/amigo/term/GO:0045229	fbln2
0.0630685	1	224	19.2302	GO:0032870 cellular response to hormone stimulus	http://amigo.geneontology.org/amigo/term/GO:0032870	c3a.2
0.0720491	1	262	16.4411	GO:0009725 response to hormone	http://amigo.geneontology.org/amigo/term/GO:0009725	c3a.2
0.147881	1	565	7.62402	GO:0071495 cellular response to endogenous stimulus	http://amigo.geneontology.org/amigo/term/GO:0071495	c3a.2
0.154028	1	602	7.15543	GO:0009719 response to endogenous stimulus	http://amigo.geneontology.org/amigo/term/GO:0009719	c3a.2

## Sheet: enrichment_all (BP h34)
Enrichment FDR	nGenes	Pathway Genes	Fold Enrichment	Pathway	URL	Genes
0.0388695	1	4	1507.65	GO:0030241 skeletal muscle myosin thick filament assembly	http://amigo.geneontology.org/amigo/term/GO:0030241	mef2d
0.0388695	1	7	861.514	GO:0031033 myosin filament organization	http://amigo.geneontology.org/amigo/term/GO:0031033	mef2d
0.0388695	1	7	861.514	GO:0031034 myosin filament assembly	http://amigo.geneontology.org/amigo/term/GO:0031034	mef2d
0.0388695	1	7	861.514	GO:0071688 striated muscle myosin thick filament assembly	http://amigo.geneontology.org/amigo/term/GO:0071688	mef2d
0.0532891	1	12	502.55	GO:0014866 skeletal myofibril assembly	http://amigo.geneontology.org/amigo/term/GO:0014866	mef2d
0.0998178	1	27	223.356	GO:0060914 heart formation	http://amigo.geneontology.org/amigo/term/GO:0060914	mef2d
0.101369	1	32	188.456	GO:0048645 animal organ formation	http://amigo.geneontology.org/amigo/term/GO:0048645	mef2d
0.131746	1	149	40.4738	GO:0002252 immune effector process	http://amigo.geneontology.org/amigo/term/GO:0002252	c4
0.131746	1	159	37.9283	GO:0002253 activation of immune response	http://amigo.geneontology.org/amigo/term/GO:0002253	c4
0.131746	1	144	41.8792	GO:0003007 heart morphogenesis	http://amigo.geneontology.org/amigo/term/GO:0003007	mef2d
0.131746	2	1433	8.41675	GO:0006508 proteolysis	http://amigo.geneontology.org/amigo/term/GO:0006508	cndp2 c4
0.131746	1	83	72.6578	GO:0006956 complement activation	http://amigo.geneontology.org/amigo/term/GO:0006956	c4
0.131746	1	108	55.8389	GO:0006959 humoral immune response	http://amigo.geneontology.org/amigo/term/GO:0006959	c4
0.131746	1	134	45.0045	GO:0010466 negative regulation of peptidase activity	http://amigo.geneontology.org/amigo/term/GO:0010466	c4
0.131746	1	83	72.6578	GO:0010927 cellular component assembly involved in morphogenesis	http://amigo.geneontology.org/amigo/term/GO:0010927	mef2d
0.131746	1	133	45.3429	GO:0010951 negative regulation of endopeptidase activity	http://amigo.geneontology.org/amigo/term/GO:0010951	c4
0.131746	1	177	34.0712	GO:0030198 extracellular matrix organization	http://amigo.geneontology.org/amigo/term/GO:0030198	fbln2
0.131746	1	80	75.3825	GO:0030239 myofibril assembly	http://amigo.geneontology.org/amigo/term/GO:0030239	mef2d
0.131746	1	124	48.6339	GO:0031032 actomyosin structure organization	http://amigo.geneontology.org/amigo/term/GO:0031032	mef2d
0.131746	1	180	33.5033	GO:0042692 muscle cell differentiation	http://amigo.geneontology.org/amigo/term/GO:0042692	mef2d
0.131746	1	177	34.0712	GO:0043062 extracellular structure organization	http://amigo.geneontology.org/amigo/term/GO:0043062	fbln2
0.131746	1	178	33.8798	GO:0045229 external encapsulating structure organization	http://amigo.geneontology.org/amigo/term/GO:0045229	fbln2
0.131746	1	138	43.7	GO:0045861 negative regulation of proteolysis	http://amigo.geneontology.org/amigo/term/GO:0045861	c4
0.131746	1	176	34.2648	GO:0050778 positive regulation of immune response	http://amigo.geneontology.org/amigo/term/GO:0050778	c4
0.131746	1	149	40.4738	GO:0051146 striated muscle cell differentiation	http://amigo.geneontology.org/amigo/term/GO:0051146	mef2d
0.131746	1	148	40.7473	GO:0051346 negative regulation of hydrolase activity	http://amigo.geneontology.org/amigo/term/GO:0051346	c4
0.131746	1	175	34.4606	GO:0052547 regulation of peptidase activity	http://amigo.geneontology.org/amigo/term/GO:0052547	c4
0.131746	1	163	36.9975	GO:0052548 regulation of endopeptidase activity	http://amigo.geneontology.org/amigo/term/GO:0052548	c4
0.131746	1	144	41.8792	GO:0055001 muscle cell development	http://amigo.geneontology.org/amigo/term/GO:0055001	mef2d
0.131746	1	83	72.6578	GO:0055002 striated muscle cell development	http://amigo.geneontology.org/amigo/term/GO:0055002	mef2d
0.141475	1	200	30.153	GO:0140694 non-membrane-bounded organelle assembly	http://amigo.geneontology.org/amigo/term/GO:0140694	mef2d
0.155528	1	239	25.2326	GO:0002684 positive regulation of immune system process	http://amigo.geneontology.org/amigo/term/GO:0002684	c4
0.155528	1	231	26.1065	GO:0030162 regulation of proteolysis	http://amigo.geneontology.org/amigo/term/GO:0030162	c4
0.155528	1	252	23.931	GO:0043086 negative regulation of catalytic activity	http://amigo.geneontology.org/amigo/term/GO:0043086	c4
0.155528	2	2092	5.76539	GO:0048513 animal organ development	http://amigo.geneontology.org/amigo/term/GO:0048513	fbln2 mef2d
0.155528	2	2089	5.77367	GO:0048518 positive regulation of biological process	http://amigo.geneontology.org/amigo/term/GO:0048518	c4 mef2d
0.157309	1	286	21.086	GO:0032269 negative regulation of cellular protein metabolic process	http://amigo.geneontology.org/amigo/term/GO:0032269	c4
0.157309	1	296	20.3736	GO:0044092 negative regulation of molecular function	http://amigo.geneontology.org/amigo/term/GO:0044092	c4
0.157309	1	271	22.2531	GO:0050776 regulation of immune response	http://amigo.geneontology.org/amigo/term/GO:0050776	c4
0.157309	1	292	20.6527	GO:0051248 negative regulation of protein metabolic process	http://amigo.geneontology.org/amigo/term/GO:0051248	c4
0.157309	1	296	20.3736	GO:0061061 muscle structure development	http://amigo.geneontology.org/amigo/term/GO:0061061	mef2d
0.168285	1	325	18.5557	GO:0045944 positive regulation of transcription by RNA polymerase II	http://amigo.geneontology.org/amigo/term/GO:0045944	mef2d
0.186573	1	370	16.2989	GO:0007507 heart development	http://amigo.geneontology.org/amigo/term/GO:0007507	mef2d
0.196724	1	400	15.0765	GO:0002682 regulation of immune system process	http://amigo.geneontology.org/amigo/term/GO:0002682	c4

## Sheet: enrichment_all (MF h3)
Enrichment FDR	nGenes	Pathway Genes	Fold Enrichment	Pathway	URL	Genes
1.00904e-13	8	183	101.397	GO:0061134 peptidase regulator activity	http://amigo.geneontology.org/amigo/term/GO:0061134	c4 c5 c4b cpamd8 cd109 c3a.2 fbln1 zgc:171446
3.26041e-12	7	160	101.476	GO:0004866 endopeptidase inhibitor activity	http://amigo.geneontology.org/amigo/term/GO:0004866	c4 c5 c4b cpamd8 cd109 c3a.2 zgc:171446
3.26041e-12	7	169	96.0724	GO:0030414 peptidase inhibitor activity	http://amigo.geneontology.org/amigo/term/GO:0030414	c4 c5 c4b cpamd8 cd109 c3a.2 zgc:171446
3.26041e-12	7	165	98.4014	GO:0061135 endopeptidase regulator activity	http://amigo.geneontology.org/amigo/term/GO:0061135	c4 c5 c4b cpamd8 cd109 c3a.2 zgc:171446
4.77522e-11	7	255	63.6715	GO:0004857 enzyme inhibitor activity	http://amigo.geneontology.org/amigo/term/GO:0004857	c4 c5 c4b cpamd8 cd109 c3a.2 zgc:171446
1.01444e-08	8	965	19.2287	GO:0030234 enzyme regulator activity	http://amigo.geneontology.org/amigo/term/GO:0030234	c4 c5 c4b cpamd8 cd109 c3a.2 fbln1 zgc:171446
5.06936e-07	8	1622	11.44	GO:0098772 molecular function regulator activity	http://amigo.geneontology.org/amigo/term/GO:0098772	c4 c5 c4b cpamd8 cd109 c3a.2 fbln1 zgc:171446
6.68525e-05	3	102	68.2195	GO:0004867 serine-type endopeptidase inhibitor activity	http://amigo.geneontology.org/amigo/term/GO:0004867	c4 cpamd8 zgc:171446
0.034115	1	14	165.676	GO:0016504 peptidase activator activity	http://amigo.geneontology.org/amigo/term/GO:0016504	fbln1
0.175086	2	688	6.74262	GO:0004674 protein serine/threonine kinase activity	http://amigo.geneontology.org/amigo/term/GO:0004674	sgk1 SGK3

## Sheet: enrichment_all (MF h28)
Enrichment FDR	nGenes	Pathway Genes	Fold Enrichment	Pathway	URL	Genes
1.37305e-12	7	183	115.339	GO:0061134 peptidase regulator activity	http://amigo.geneontology.org/amigo/term/GO:0061134	c4 c5 c4b cpamd8 cd109 c3a.2 fbln1
6.28261e-11	6	160	113.074	GO:0004866 endopeptidase inhibitor activity	http://amigo.geneontology.org/amigo/term/GO:0004866	c4 c5 c4b cpamd8 cd109 c3a.2
6.28261e-11	6	169	107.052	GO:0030414 peptidase inhibitor activity	http://amigo.geneontology.org/amigo/term/GO:0030414	c4 c5 c4b cpamd8 cd109 c3a.2
6.28261e-11	6	165	109.647	GO:0061135 endopeptidase regulator activity	http://amigo.geneontology.org/amigo/term/GO:0061135	c4 c5 c4b cpamd8 cd109 c3a.2
6.05507e-10	6	255	70.9482	GO:0004857 enzyme inhibitor activity	http://amigo.geneontology.org/amigo/term/GO:0004857	c4 c5 c4b cpamd8 cd109 c3a.2
2.6606e-08	7	965	21.8726	GO:0030234 enzyme regulator activity	http://amigo.geneontology.org/amigo/term/GO:0030234	c4 c5 c4b cpamd8 cd109 c3a.2 fbln1
8.21793e-07	7	1622	13.013	GO:0098772 molecular function regulator activity	http://amigo.geneontology.org/amigo/term/GO:0098772	c4 c5 c4b cpamd8 cd109 c3a.2 fbln1
0.00269266	2	102	59.1235	GO:0004867 serine-type endopeptidase inhibitor activity	http://amigo.geneontology.org/amigo/term/GO:0004867	c4 cpamd8
0.00475212	1	3	1005.1	GO:0070573 metallodipeptidase activity	http://amigo.geneontology.org/amigo/term/GO:0070573	cndp2
0.00854998	1	6	502.55	GO:0016805 dipeptidase activity	http://amigo.geneontology.org/amigo/term/GO:0016805	cndp2
0.0181147	1	14	215.379	GO:0016504 peptidase activator activity	http://amigo.geneontology.org/amigo/term/GO:0016504	fbln1
0.0507813	1	43	70.1233	GO:0004180 carboxypeptidase activity	http://amigo.geneontology.org/amigo/term/GO:0004180	cndp2
0.0738524	1	68	44.3426	GO:0008235 metalloexopeptidase activity	http://amigo.geneontology.org/amigo/term/GO:0008235	cndp2
0.0899846	2	855	7.05333	GO:0005509 calcium ion binding	http://amigo.geneontology.org/amigo/term/GO:0005509	fbln2 fbln1
0.0899846	1	96	31.4094	GO:0008238 exopeptidase activity	http://amigo.geneontology.org/amigo/term/GO:0008238	cndp2
0.162962	1	188	16.0388	GO:0035091 phosphatidylinositol binding	http://amigo.geneontology.org/amigo/term/GO:0035091	SGK3
0.191169	1	236	12.7767	GO:0008237 metallopeptidase activity	http://amigo.geneontology.org/amigo/term/GO:0008237	cndp2

## Sheet: enrichment_all (MF h29)
Enrichment FDR	nGenes	Pathway Genes	Fold Enrichment	Pathway	URL	Genes
7.24325e-13	6	160	161.534	GO:0004866 endopeptidase inhibitor activity	http://amigo.geneontology.org/amigo/term/GO:0004866	c4 c5 c4b cpamd8 cd109 c3a.2
7.24325e-13	6	169	152.932	GO:0030414 peptidase inhibitor activity	http://amigo.geneontology.org/amigo/term/GO:0030414	c4 c5 c4b cpamd8 cd109 c3a.2
7.24325e-13	6	165	156.639	GO:0061135 endopeptidase regulator activity	http://amigo.geneontology.org/amigo/term/GO:0061135	c4 c5 c4b cpamd8 cd109 c3a.2
8.81494e-13	6	183	141.232	GO:0061134 peptidase regulator activity	http://amigo.geneontology.org/amigo/term/GO:0061134	c4 c5 c4b cpamd8 cd109 c3a.2
5.27444e-12	6	255	101.355	GO:0004857 enzyme inhibitor activity	http://amigo.geneontology.org/amigo/term/GO:0004857	c4 c5 c4b cpamd8 cd109 c3a.2
1.32119e-08	6	965	26.7828	GO:0030234 enzyme regulator activity	http://amigo.geneontology.org/amigo/term/GO:0030234	c4 c5 c4b cpamd8 cd109 c3a.2
2.52048e-07	6	1622	15.9343	GO:0098772 molecular function regulator activity	http://amigo.geneontology.org/amigo/term/GO:0098772	c4 c5 c4b cpamd8 cd109 c3a.2
0.000323588	2	102	84.4622	GO:0004867 serine-type endopeptidase inhibitor activity	http://amigo.geneontology.org/amigo/term/GO:0004867	c4 cpamd8

## Sheet: enrichment_all (MF h34)
Enrichment FDR	nGenes	Pathway Genes	Fold Enrichment	Pathway	URL	Genes
0.00307661	2	160	75.3825	GO:0004866 endopeptidase inhibitor activity	http://amigo.geneontology.org/amigo/term/GO:0004866	c4 cd109
0.00307661	2	169	71.368	GO:0030414 peptidase inhibitor activity	http://amigo.geneontology.org/amigo/term/GO:0030414	c4 cd109
0.00307661	2	183	65.9082	GO:0061134 peptidase regulator activity	http://amigo.geneontology.org/amigo/term/GO:0061134	c4 cd109
0.00307661	2	165	73.0982	GO:0061135 endopeptidase regulator activity	http://amigo.geneontology.org/amigo/term/GO:0061135	c4 cd109
0.0033823	1	3	2010.2	GO:0070573 metallodipeptidase activity	http://amigo.geneontology.org/amigo/term/GO:0070573	cndp2
0.00396964	2	255	47.2988	GO:0004857 enzyme inhibitor activity	http://amigo.geneontology.org/amigo/term/GO:0004857	c4 cd109
0.00483089	1	6	1005.1	GO:0016805 dipeptidase activity	http://amigo.geneontology.org/amigo/term/GO:0016805	cndp2
0.0302195	1	43	140.247	GO:0004180 carboxypeptidase activity	http://amigo.geneontology.org/amigo/term/GO:0004180	cndp2
0.0362434	2	965	12.4987	GO:0030234 enzyme regulator activity	http://amigo.geneontology.org/amigo/term/GO:0030234	c4 cd109
0.0381678	1	68	88.6853	GO:0008235 metalloexopeptidase activity	http://amigo.geneontology.org/amigo/term/GO:0008235	cndp2
0.0476023	1	102	59.1235	GO:0004867 serine-type endopeptidase inhibitor activity	http://amigo.geneontology.org/amigo/term/GO:0004867	c4
0.0476023	1	96	62.8188	GO:0008238 exopeptidase activity	http://amigo.geneontology.org/amigo/term/GO:0008238	cndp2
0.06783	2	1622	7.436	GO:0098772 molecular function regulator activity	http://amigo.geneontology.org/amigo/term/GO:0098772	c4 cd109
0.0935691	1	236	25.5534	GO:0008237 metallopeptidase activity	http://amigo.geneontology.org/amigo/term/GO:0008237	cndp2
0.17935	1	493	12.2325	GO:0046983 protein dimerization activity	http://amigo.geneontology.org/amigo/term/GO:0046983	mef2d

## Sheet: enrichment_all (CC h3)
Enrichment FDR	nGenes	Pathway Genes	Fold Enrichment	Pathway	URL	Genes
1.00487e-08	9	1548	13.4852	GO:0005576 extracellular region	http://amigo.geneontology.org/amigo/term/GO:0005576	c4 c4b fbln2 c5 cpamd8 cd109 c3a.2 fbln1 zgc:171446
2.31704e-07	7	1009	16.0914	GO:0005615 extracellular space	http://amigo.geneontology.org/amigo/term/GO:0005615	c4 c4b c5 cpamd8 cd109 c3a.2 zgc:171446
0.171016	1	176	13.1788	GO:0062023 collagen-containing extracellular matrix	http://amigo.geneontology.org/amigo/term/GO:0062023	fbln2
0.180818	1	319	7.27104	GO:0030312 external encapsulating structure	http://amigo.geneontology.org/amigo/term/GO:0030312	fbln2
0.180818	1	319	7.27104	GO:0031012 extracellular matrix	http://amigo.geneontology.org/amigo/term/GO:0031012	fbln2

## Sheet: enrichment_all (CC h28)
Enrichment FDR	nGenes	Pathway Genes	Fold Enrichment	Pathway	URL	Genes
1.36149e-08	8	1548	15.5829	GO:0005576 extracellular region	http://amigo.geneontology.org/amigo/term/GO:0005576	c4 c4b fbln2 c5 cpamd8 cd109 c3a.2 fbln1
9.06116e-07	6	1009	17.9304	GO:0005615 extracellular space	http://amigo.geneontology.org/amigo/term/GO:0005615	c4 c4b c5 cpamd8 cd109 c3a.2
0.132691	1	176	17.1324	GO:0062023 collagen-containing extracellular matrix	http://amigo.geneontology.org/amigo/term/GO:0062023	fbln2
0.141276	1	319	9.45235	GO:0030312 external encapsulating structure	http://amigo.geneontology.org/amigo/term/GO:0030312	fbln2
0.141276	1	319	9.45235	GO:0031012 extracellular matrix	http://amigo.geneontology.org/amigo/term/GO:0031012	fbln2

[truncated: 6 more sheets: enrichment_all (CC h29), enrichment_all (CC h34), KEGG H3, KEGG H28, KEGG H29, KEGG H34]
