# Supplementary material for: Age-specific changes in the serum proteome of female anadromous, hilsa Tenualosa ilisha: a comparative analysis across developmental stages
Source: Front Immunol. 2024 Oct 18;15:1448627. doi: 10.3389/fimmu.2024.1448627 (PMC11527666; doi:10.3389/fimmu.2024.1448627)
Supplement: Supplementary file 3 [file Table3.xlsx]

## Sheet: H3
Accession	Entry	Description	mW (Da)	pI (pH)	PLGS Score	Peptides	Theoretical Peptides	Coverage (%)	Precursor RMS Mass Error (ppm)	Products	Modified Peptides	Products RMS Mass Error (ppm)	Products RMS RT Error (min)
TNN87225.1	TNN87225.1	Serum response factor-binding protein 1 [Liparis tanakae]	28394	3.3823	1274.29	18	30	88.5185	81.5362	85	1	122.38	0.00633538
JAR42894.1	JAR42894.1	Serum deprivation-response protein [Fundulus heteroclitus]	59949	4.5234	823.019	21	52	61.6514	74.1278	73	4	113.331	0.00651412
JAR42901.1	JAR42901.1	Serum deprivation-response protein [Fundulus heteroclitus]	49121	4.4561	778.571	20	50	71.3964	89.2279	117	4	108.672	0.00702818
PNJ37251.1	PNJ37251.1	FBLN1 isoform 8, partial [Pongo abelii]	59017	4.7856	719.33	19	33	63.9194	77.5991	82	2	113.943	0.00685656
XP_029538179.1	XP_029538179.1	serum response factor-like isoform X1 [Oncorhynchus nerka]	54836	6.6738	715.197	10	16	42.344	59.8391	82	1	94.0574	0.00617806
XP_017336501.1	XP_017336501.1	PREDICTED: serum deprivation-response protein-like [Ictalurus punctatus]	50820	4.4663	663.437	22	58	32.1185	90.0731	96	3	119.031	0.00683692
XP_037532826.1	XP_037532826.1	neuronal pentraxin-2 [Nematolebias whitei]	70190	4.4927	653.396	29	60	43.7002	51.8276	166	2	105.985	0.00634255
XP_035862475.1	XP_035862475.1	neuronal pentraxin-1 isoform X2 [Sander lucioperca]	70418	5.3657	598.611	31	80	61.7555	73.8701	98	1	122.326	0.00633457
XP_033493097.1	XP_033493097.1	serum response factor-binding protein 1 [Epinephelus lanceolatus]	65775	5.1021	563.973	17	66	31.8569	83.7677	107	0	109.301	0.00637833
KAG5270358.1	KAG5270358.1	hypothetical protein AALO_G00191750 [Alosa alosa]	13559	6.123	557.663	4	16	61.157	42.1915	22	0	105.561	0.00691568
XP_014859492.1	XP_014859492.1	PREDICTED: serum deprivation-response protein-like [Poecilia mexicana]	47266	4.4312	529.473	17	41	56.8396	93.2757	75	3	111.551	0.00571861
XP_036390960.1	XP_036390960.1	myocyte-specific enhancer factor 2A-like isoform X1 [Megalops cyprinoides]	49718	8.5122	529.008	8	23	45.2586	54.8266	43	1	84.6066	0.00656199
XP_037651199.1	XP_037651199.1	serum response factor-binding protein 1 [Sebastes umbrosus]	65958	7.2832	526.898	29	88	32.0819	93.8145	114	1	124.068	0.00775069
XP_036816797.1	XP_036816797.1	albumin 1 [Oncorhynchus mykiss]	67198	5.729	524.548	17	57	42.2697	102.029	47	1	126.559	0.00593614
JAR78846.1	JAR78846.1	Serum deprivation-response protein, partial [Fundulus heteroclitus]	65887	4.6816	523.82	22	51	61.3712	76.618	69	4	112.137	0.00607716
XP_007540622.1	XP_007540622.1	PREDICTED: serum deprivation-response protein-like [Poecilia formosa]	47349	4.418	498.735	20	42	53.8824	74.5906	77	3	123.02	0.00562259
SBP12945.1	SBP12945.1	serum deprivation response b [Iconisemion striatum]	46953	4.4839	479.293	14	35	50.9524	102.85	52	1	104.008	0.00771393
XP_041129575.1	XP_041129575.1	fibulin-2-like isoform X1 [Polyodon spathula]	138749	4.3169	450.661	55	98	57.3034	69.5411	278	10	115.361	0.00696203
KAG7245207.1	KAG7245207.1	hypothetical protein INR49_023773 [Caranx melampygus]	63137	6.0117	442.097	19	74	30.3191	95.2181	64	2	118.373	0.00692629
XP_020364494.1	XP_020364494.1	serine/threonine-protein kinase Sgk3-like [Oncorhynchus kisutch]	60535	6.2622	439.416	12	30	40.1905	78.6006	68	2	111.585	0.00700821
XP_014330279.1	XP_014330279.1	serine/threonine-protein kinase Sgk3 isoform X1 [Xiphophorus maculatus]	56317	7.3916	429.442	9	34	50.4115	62.9776	32	0	122.228	0.00582454
XP_035862476.1	XP_035862476.1	neuronal pentraxin-1 isoform X3 [Sander lucioperca]	69424	5.3862	426.559	25	82	61.0493	62.4075	79	1	123.646	0.00585156
XP_046168665.1	XP_046168665.1	serum response factor-like isoform X2 [Oncorhynchus gorbuscha]	49359	6.4189	423.243	9	16	33.6842	84.049	35	1	118.237	0.00596026
XP_014025932.1	XP_014025932.1	serum response factor-like isoform X3 [Salmo salar]	48919	7.522	421.739	15	14	78.2979	92.4105	83	3	106.066	0.0069181
XP_034025980.1	XP_034025980.1	myocyte enhancer factor 2cb isoform X11 [Thalassophryne amazonica]	43815	8.7422	420.49	7	18	36.5672	79.9563	37	0	114.766	0.00625054
KAF1372458.1	KAF1372458.1	hypothetical protein PFLUV_G00265600 [Perca fluviatilis]	75751	4.6992	418.93	30	46	69.9856	51.2839	136	7	112.653	0.00662285
XP_019946266.1	XP_019946266.1	PREDICTED: serum response factor-binding protein 1 isoform X2 [Paralichthys olivaceus]	67074	8.6235	411.853	20	77	25.5462	79.1864	72	1	114.282	0.00622758
KAA8591682.1	KAA8591682.1	hypothetical protein FQN60_017056 [Etheostoma spectabile]	64959	5.4492	401.924	13	47	60.781	35.748	65	1	116.236	0.00708842
XP_032407551.1	XP_032407551.1	serine/threonine-protein kinase Sgk3 isoform X1 [Xiphophorus hellerii]	56317	7.3916	395.074	9	34	50.4115	55.4398	32	0	113.06	0.0051265
TWW57860.1	TWW57860.1	C3 and PZP-like alpha-2-macroglobulin domain-containing protein 8 [Takifugu flavidus]	200460	6.0146	393.147	42	112	49.1121	100.329	114	3	119.085	0.00588625
XP_033496030.1	XP_033496030.1	neuronal pentraxin-1 [Epinephelus lanceolatus]	67369	5.6235	387.751	14	46	50.8224	53.0456	81	0	101.594	0.00643598
XP_022540358.1	XP_022540358.1	serum response factor isoform X1 [Astyanax mexicanus]	54771	6.1011	384.434	9	17	41.0781	50.7741	74	1	102.237	0.00731919
XP_004081084.1	XP_004081084.1	serine/threonine-protein kinase Sgk3 [Oryzias latipes]	56596	6.7412	379.518	7	34	43.6992	124.748	28	0	133.298	0.00573436
XP_017313381.1	XP_017313381.1	PREDICTED: serum amyloid P-component-like [Ictalurus punctatus]	25487	9.3896	376.743	8	11	65.7895	55.1287	29	1	81.2748	0.00693629
KTG39089.1	KTG39089.1	hypothetical protein cypCar_00004578 [Cyprinus carpio]	46037	4.4604	372.87	8	24	48.0094	66.9167	62	0	102.539	0.00673114
XP_037120684.1	XP_037120684.1	serum response factor-binding protein 1 isoform X10 [Syngnathus acus]	67055	9.2915	372.504	29	73	40.8163	78.0653	137	5	121.849	0.00737912
PNJ37249.1	PNJ37249.1	FBLN1 isoform 5 [Pongo abelii]	78318	5.1533	371.68	16	46	47.9889	81.7394	74	1	110.909	0.00691904
KAB5537027.1	KAB5537027.1	hypothetical protein PHYPO_G00114100 [Pangasianodon hypophthalmus]	155947	4.7593	371.154	51	109	57.7778	77.6095	209	4	117.125	0.00642911
XP_041129580.1	XP_041129580.1	fibulin-2-like isoform X2 [Polyodon spathula]	134101	4.314	366.203	53	96	55.7772	70.1327	254	9	118.832	0.00706223
XP_036832940.1	XP_036832940.1	myocyte-specific enhancer factor 2C isoform X1 [Oncorhynchus mykiss]	51603	8.0771	365.736	11	23	48.0084	57.1755	48	2	115.537	0.00706462
KTF89249.1	KTF89249.1	hypothetical protein cypCar_00008867 [Cyprinus carpio]	52031	4.667	365.685	9	31	35.6994	78.1484	46	2	102.213	0.00620998
XP_040023279.1	XP_040023279.1	serine/threonine-protein kinase Sgk3 [Gasterosteus aculeatus aculeatus]	56585	6.1846	365.404	17	30	54.6939	90.3361	39	3	122.526	0.00612306
RXM35250.1	RXM35250.1	Serum response factor [Acipenser ruthenus]	50480	6.7852	362.137	9	21	52.5355	90.2608	63	1	100.463	0.00707143
JAQ40121.1	JAQ40121.1	Serum response factor, partial [Fundulus heteroclitus]	47883	6.624	360.008	9	17	68.1319	30.8694	46	0	107.908	0.00661818
XP_030596252.1	XP_030596252.1	myocyte-specific enhancer factor 2D homolog isoform X2 [Archocentrus centrarchus]	61250	7.0869	359.091	13	28	55.06	78.3306	78	0	105.863	0.00677795
KAG7323720.1	KAG7323720.1	hypothetical protein KOW79_013422 [Hemibagrus wyckioides]	72505	7.8516	355.405	13	33	46.4396	37.6601	68	4	105.152	0.00658569
TMS12025.1	TMS12025.1	CD109 antigen [Larimichthys crocea]	167784	5.2354	355.338	42	100	57.0007	84.3603	154	3	116.985	0.00734059
CDQ70318.1	CDQ70318.1	unnamed protein product [Oncorhynchus mykiss]	55753	8.5342	354.801	13	27	55.9454	59.7075	58	3	100.213	0.00713016
XP_037308661.1	XP_037308661.1	neuronal pentraxin-1 [Pungitius pungitius]	65901	5.4976	353.745	24	55	65.6766	73.5446	118	3	107.952	0.00660482
PNJ37130.1	PNJ37130.1	FBLN2 isoform 2 [Pongo abelii]	126240	4.541	353.55	43	73	75.6551	77.6117	191	2	117.529	0.00628076
XP_029103608.1	XP_029103608.1	fibulin-2 isoform X1 [Scleropages formosus]	148294	4.6172	352.444	38	95	55.5473	64.6924	192	3	108.492	0.0067558
XP_041866538.1	XP_041866538.1	serum response factor b isoform X1 [Melanotaenia boesemani]	61337	6.668	351.188	13	19	56.7388	14.8263	80	6	102.495	0.00663124
XP_042158405.1	XP_042158405.1	myocyte-specific enhancer factor 2C isoform X2 [Oncorhynchus tshawytscha]	51524	8.2603	351.035	9	23	48.3193	77.5626	40	1	100.444	0.00653788
XP_038847596.1	XP_038847596.1	LOW QUALITY PROTEIN: serum response factor-like [Salvelinus namaycush]	62923	9.2256	349.385	19	20	43.3498	35.9169	114	11	102.996	0.00697627
KAG8002183.1	KAG8002183.1	Serum response factor-binding protein 1, partial [Nibea albiflora]	91558	10.2173	347.368	47	62	54.6929	73.5235	214	3	119.316	0.00677913
XP_040899625.1	XP_040899625.1	myocyte-specific enhancer factor 2D isoform X5 [Toxotes jaculatrix]	60824	8.2397	345.745	9	29	48.6014	71.2578	46	0	105.861	0.00615492
XP_028978738.2	XP_028978738.2	serum response factor-binding protein 1 [Esox lucius]	75937	5.4258	343.519	17	79	34.5985	85.76	61	1	118.92	0.0073948
KAA0710658.1	KAA0710658.1	Serum response factor-binding protein 1 SRF-dependent transcription regulation-associated protein [Triplophysa tibetana]	83369	5.1064	343.507	32	79	30.854	60.896	139	2	121.72	0.00654582
XP_023138900.1	XP_023138900.1	serum paraoxonase/arylesterase 2-like [Amphiprion ocellaris]	39564	5.5078	342.379	13	27	69.6629	86.9335	56	2	100.603	0.0070173
XP_034775488.1	XP_034775488.1	fibulin-2 isoform X2 [Acipenser ruthenus]	139829	4.27	342.009	48	108	57.3016	73.2409	247	5	113.146	0.00699314
XP_029103609.1	XP_029103609.1	fibulin-2 isoform X2 [Scleropages formosus]	143467	4.6348	341.467	39	93	56.8582	70.5322	203	3	111.666	0.00674114
XP_019946265.1	XP_019946265.1	PREDICTED: serum response factor-binding protein 1 isoform X1 [Paralichthys olivaceus]	68193	6.5508	339.822	20	82	26.7769	71.6798	88	1	115.304	0.0064279
XP_038828486.1	XP_038828486.1	serine/threonine-protein kinase Sgk3-like isoform X2 [Salvelinus namaycush]	57694	6.4644	339.521	12	32	52.7054	94.126	41	1	121.377	0.00656542
XP_042346343.1	XP_042346343.1	neuronal pentraxin-1 [Plectropomus leopardus]	68202	5.5239	338.309	13	49	37.8467	83.5071	58	0	113.771	0.00606367
TTQ23532.1	TTQ23532.1	Alpha-2-macroglobulin-like protein 1 [Bagarius yarrelli]	242917	4.3872	337.233	65	158	47.7127	81.7831	273	15	107.279	0.00676237
XP_033837437.1	XP_033837437.1	LOW QUALITY PROTEIN: neuronal pentraxin-1 [Periophthalmus magnuspinnatus]	68815	5.7056	334.519	14	38	54.0098	86.1427	57	0	102.903	0.00671389
XP_029000856.1	XP_029000856.1	myocyte-specific enhancer factor 2A-like [Betta splendens]	49214	8.606	333.701	14	20	48.8017	72.1395	51	7	93.8372	0.00660268
XP_030266605.1	XP_030266605.1	pregnancy zone protein-like, partial [Sparus aurata]	113890	5.1255	332.408	26	70	54.2636	82.2397	94	3	117.386	0.00608637
XP_038563244.1	XP_038563244.1	complement C3-like, partial [Micropterus salmoides]	50867	5.5825	331.464	9	43	31.1404	76.8738	31	0	120.012	0.00655257
XP_005994038.1	XP_005994038.1	PREDICTED: fibulin-1 isoform X2 [Latimeria chalumnae]	74264	4.8882	329.905	22	41	58.4683	78.0948	67	1	116.085	0.00674746
TTQ23534.1	TTQ23534.1	Alpha-2-macroglobulin-like protein 1 [Bagarius yarrelli]	175265	4.856	328.713	39	155	36.3868	86.2313	153	2	108.798	0.0070935
KAF6725665.1	KAF6725665.1	Serum response factor [Oryzias melastigma]	50700	9.1333	328.471	12	19	65.3923	77.1735	70	3	95.3588	0.00808192
KAF3848492.1	KAF3848492.1	hypothetical protein F7725_014989 [Dissostichus mawsoni]	39012	6.2212	327.859	11	16	61.5168	48.3166	59	1	113.74	0.00612902
XP_034775487.1	XP_034775487.1	fibulin-2 isoform X1 [Acipenser ruthenus]	145117	4.2847	327.697	49	112	56.3887	72.9662	239	5	112.863	0.00700388
CDQ59229.1	CDQ59229.1	unnamed protein product [Oncorhynchus mykiss]	160525	4.9819	327.504	34	86	42.1562	82.9076	199	4	111.362	0.00722218
XP_026185360.1	XP_026185360.1	CD109 antigen [Mastacembelus armatus]	162589	5.083	326.901	27	73	47.1506	81.5582	115	0	113.82	0.00679559
XP_034400741.1	XP_034400741.1	serum response factor-binding protein 1 [Cyclopterus lumpus]	80753	4.7271	326.808	25	92	38.036	99.461	64	2	132.75	0.00666044
XP_020390045.1	XP_020390045.1	fibulin-1 [Rhincodon typus]	75895	4.7915	325.158	22	46	65.5072	89.5808	68	2	122.07	0.00593464
JAR25194.1	JAR25194.1	Serum response factor-binding protein 1 [Fundulus heteroclitus]	62139	5.6016	324.672	21	54	33.452	83.0723	70	2	114.462	0.00662363
XP_039977631.1	XP_039977631.1	serum response factor-binding protein 1 [Xiphias gladius]	65516	5.978	324.531	24	82	40.2062	88.9376	80	3	121.195	0.00626486
KAB5546105.1	KAB5546105.1	hypothetical protein PHYPO_G00068310 [Pangasianodon hypophthalmus]	71376	7.7227	323.712	13	33	46.7717	30.868	57	2	101.797	0.0064046
XP_028281099.1	XP_028281099.1	neuronal pentraxin-1-like [Parambassis ranga]	71367	5.436	323.41	14	46	51.4729	104.35	72	0	109.42	0.00735891
KAF4094034.1	KAF4094034.1	hypothetical protein AMELA_G00008560 [Ameiurus melas]	151512	4.7314	322.712	42	95	56.8165	75.7382	202	5	111.552	0.00625421
XP_029965690.1	XP_029965690.1	CD109 antigen [Salarias fasciatus]	158729	4.5015	320.759	46	69	63.9446	80.3754	220	14	105.987	0.00686973
XP_043545197.1	XP_043545197.1	serine/threonine-protein kinase Sgk3 isoform X1 [Chiloscyllium plagiosum]	56327	6.208	320.586	10	32	43.8776	96.0735	47	0	112.142	0.00616972
XP_017279819.1	XP_017279819.1	serum response factor b isoform X1 [Kryptolebias marmoratus]	60340	6.709	319.43	10	18	33.7248	93.3229	63	2	95.1306	0.00804431
XP_033496468.1	XP_033496468.1	myocyte-specific enhancer factor 2D [Epinephelus lanceolatus]	67341	5.6792	318.601	8	34	25.9554	81.7573	39	0	106.355	0.00691652
XP_008434423.1	XP_008434423.1	PREDICTED: serum deprivation-response protein-like [Poecilia reticulata]	46027	4.4312	317.443	17	35	65.2174	64.5247	69	5	107.108	0.00613401
XP_043108811.1	XP_043108811.1	fibulin-2 isoform X2 [Puntigrus tetrazona]	151323	4.9629	317.396	55	94	67.5	75.4419	215	7	110.379	0.00690764
XP_042362578.1	XP_042362578.1	serum response factor-binding protein 1 [Plectropomus leopardus]	64309	6.104	314.056	21	69	23.8754	82.5724	66	2	121.447	0.00660259
AWP04870.1	AWP04870.1	putative serum response factor-binding protein 1 [Scophthalmus maximus]	64638	6.7866	314.012	20	68	31.9444	74.2476	100	2	116.76	0.00709059
XP_039514290.1	XP_039514290.1	myocyte-specific enhancer factor 2A isoform X2 [Pimephales promelas]	47719	6.5405	313.678	8	21	54.5249	77.8736	17	0	138.066	0.00614953
XP_037837532.1	XP_037837532.1	serine/threonine-protein kinase Sgk1 isoform X1 [Kryptolebias marmoratus]	69443	8.0903	313.622	10	35	49.5961	63.3136	43	1	110.237	0.00613691
CDQ81507.1	CDQ81507.1	unnamed protein product [Oncorhynchus mykiss]	58794	6.2256	313.287	11	31	50.8841	84.5582	37	2	117.952	0.00686452
XP_029533078.1	XP_029533078.1	CD109 antigen isoform X1 [Oncorhynchus nerka]	163937	4.7651	310.673	29	82	44.4369	96.8068	171	4	98.7063	0.00750546
XP_030620970.1	XP_030620970.1	myocyte-specific enhancer factor 2A-like [Chanos chanos]	47207	6.3325	305.635	10	22	43.9636	48.984	86	0	91.6364	0.00662227
NP_444514.1	NP_444514.1	WAP, Kazal, immunoglobulin, Kunitz and NTR domain-containing protein 1 precursor [Homo sapiens]	58759	5.7744	305.357	14	38	55.292	72.2119	65	2	108.404	0.00670021
XP_033968229.1	XP_033968229.1	fibulin-1-like isoform X2 [Pseudochaenichthys georgianus]	75908	4.8237	305.345	26	43	66.7634	83.7971	117	3	103.286	0.00663221
XP_004559918.2	XP_004559918.2	fibulin-2 [Maylandia zebra]	150869	4.9365	305.284	31	97	47.8038	81.7314	136	3	108.042	0.00642892
XP_041814169.1	XP_041814169.1	serine/threonine-protein kinase Sgk1 isoform X1 [Chelmon rostratus]	69593	7.9482	303.915	10	33	29.4586	41.1751	44	3	95.6018	0.00597796
KAF5174753.1	KAF5174753.1	hypothetical protein HST_G00008450 [Hippoglossus stenolepis]	49973	8.3701	302.009	10	21	57.5431	90.1744	37	0	104.096	0.00636412
TDG96789.1	TDG96789.1	hypothetical protein EPR50_G00232410 [Perca flavescens]	75793	4.8296	301.548	33	47	67.8211	58.5976	146	8	106.158	0.00665418
XP_035634722.1	XP_035634722.1	serum response factor a isoform X2 [Oncorhynchus keta]	53281	5.3877	300.238	6	10	28.131	73.841	33	0	104.332	0.00634813
KAA0714928.1	KAA0714928.1	Myocyte-specific enhancer factor 2A [Triplophysa tibetana]	50161	9.3252	299.333	7	23	27.409	76.6197	54	1	85.9137	0.00958814
XP_036831523.1	XP_036831523.1	CD109 antigen isoform X1 [Oncorhynchus mykiss]	163019	4.8501	295.605	37	83	47.6158	77.0853	241	10	95.4161	0.00662137
XP_036000741.1	XP_036000741.1	LOW QUALITY PROTEIN: serum response factor-binding protein 1-like [Fundulus heteroclitus]	62037	5.521	293.828	16	50	35	98.9774	64	3	113.808	0.00689077
XP_036831525.1	XP_036831525.1	CD109 antigen isoform X3 [Oncorhynchus mykiss]	159852	4.8472	292.057	37	83	46.5972	77.9632	247	9	95.905	0.00665108
XP_029524251.1	XP_029524251.1	fibulin-1-like [Oncorhynchus nerka]	75451	4.9072	291.778	32	50	63.6364	62.0198	189	7	109.585	0.00693294
XP_012992300.1	XP_012992300.1	serum albumin 2 [Esox lucius]	68194	6.2124	290.894	26	52	55.7377	87.0126	92	6	116.781	0.00666611
XP_032360357.1	XP_032360357.1	serine/threonine-protein kinase Sgk3 [Etheostoma spectabile]	56828	6.3018	290.663	9	31	49.5935	88.2857	31	0	113.447	0.00602805
XP_024147569.1	XP_024147569.1	CD109 antigen [Oryzias melastigma]	159624	4.519	286.422	51	74	59.8332	85.9372	202	14	105.79	0.00637303
PNI48485.1	PNI48485.1	FBLN1 isoform 6 [Pan troglodytes]	78467	5.2075	286.005	16	48	44.7989	95.031	66	1	112.592	0.00695172
XP_008310443.1	XP_008310443.1	fibulin-1-like isoform X1 [Cynoglossus semilaevis]	75781	4.8794	285.384	28	47	73.4104	91.1329	91	1	127.903	0.00650018
XP_035286893.1	XP_035286893.1	neuronal pentraxin-2-like [Anguilla anguilla]	70579	6.2622	285.223	16	50	45.8333	92.2781	50	0	115.739	0.0068507
XP_031704467.1	XP_031704467.1	myocyte-specific enhancer factor 2A-like [Anarrhichthys ocellatus]	48863	8.6777	283.945	9	21	57.5492	100.921	15	0	99.5727	0.00696409
XP_016893530.1	XP_016893530.1	myocyte-specific enhancer factor 2D homolog isoform X7 [Cynoglossus semilaevis]	55624	8.8198	283.842	5	26	27.0633	41.1549	14	0	106.213	0.00486701
XP_039529867.1	XP_039529867.1	fibulin-2 isoform X1 [Pimephales promelas]	155185	4.9219	283.617	45	106	57.8834	82.7793	178	8	109.669	0.00728408
XP_029354590.1	XP_029354590.1	myocyte-specific enhancer factor 2A-like isoform X1 [Echeneis naucrates]	48702	8.3672	283.386	12	22	58.4989	77.5936	66	2	103.533	0.00658354
XP_021176333.2	XP_021176333.2	serum response factor-binding protein 1 [Fundulus heteroclitus]	61621	5.8857	281.669	14	51	33.7522	98.5058	69	1	119.462	0.00670978
XP_012718048.2	XP_012718048.2	serum paraoxonase/arylesterase 2 [Fundulus heteroclitus]	39345	5.4111	281.453	10	23	52.6761	53.8523	70	0	105.297	0.00716951
XP_036374009.1	XP_036374009.1	fibulin-1-like [Megalops cyprinoides]	74786	4.7681	280.913	27	43	61.516	85.0064	124	2	119.943	0.00651758
XP_034759306.1	XP_034759306.1	fibulin-2-like [Acipenser ruthenus]	145656	4.2817	280.432	44	113	51.6031	80.6096	206	2	115.628	0.00709616
XP_014032619.1	XP_014032619.1	myocyte-specific enhancer factor 2D homolog isoform X3 [Salmo salar]	59801	8.2412	280.238	8	27	23.2558	105.373	36	1	94.3014	0.00655248
JAR25191.1	JAR25191.1	Serum response factor-binding protein 1 [Fundulus heteroclitus]	62512	8.833	279.899	15	48	30.427	89.5276	76	1	109.674	0.00698433
XP_020493864.1	XP_020493864.1	LOW QUALITY PROTEIN: serum response factor [Labrus bergylta]	60674	8.1929	277.708	13	19	48.9933	83.3262	76	3	114.593	0.00689141
XP_032379504.1	XP_032379504.1	fibulin-1-like isoform X2 [Etheostoma spectabile]	73845	4.8076	277.687	25	44	57.3117	62.2753	92	2	125.331	0.00601733
KAE8297897.1	KAE8297897.1	Fibulin-2 [Larimichthys crocea]	84269	5.2764	277.366	29	53	59.6354	82.3991	104	1	118.194	0.00702427
XP_031656502.1	XP_031656502.1	CD109 antigen [Oncorhynchus kisutch]	160387	4.8545	276.3	39	88	53.7179	85.895	226	7	99.6442	0.00667177
XP_041081426.1	XP_041081426.1	fibulin-2 [Polyodon spathula]	171125	4.2334	276.224	49	122	50.4534	88.0509	246	6	116.94	0.00703073
KAG8005289.1	KAG8005289.1	Myocyte-specific enhancer factor 2D-like protein [Nibea albiflora]	56373	5.2793	275.805	13	28	71.7996	75.2609	73	1	97.9505	0.00649768
XP_005726761.1	XP_005726761.1	PREDICTED: fibulin-2-like [Pundamilia nyererei]	150874	4.9175	275.793	33	98	49.1215	76.502	143	3	107.804	0.00654241
KAF7668850.1	KAF7668850.1	hypothetical protein LDENG_00279520 [Lucifuga dentata]	56940	6.3735	275.421	9	31	57.5203	88.914	26	1	130.761	0.0062057
XP_022520326.1	XP_022520326.1	myocyte-specific enhancer factor 2C-like [Astyanax mexicanus]	52154	4.8442	274.896	15	32	47.7178	60.366	60	0	115.661	0.00662946
XP_037110487.1	XP_037110487.1	fibulin-1 isoform X1 [Syngnathus acus]	75515	4.8179	274.299	22	47	52.8902	48.6229	95	1	123.611	0.00667601
XP_033824406.1	XP_033824406.1	myocyte enhancer factor 2aa isoform X3 [Periophthalmus magnuspinnatus]	44530	9.2197	274.088	10	20	38.1862	52.0914	52	1	106.006	0.00760362
TMS19209.1	TMS19209.1	Fibulin-2 [Larimichthys crocea]	152327	5.0449	273.771	39	99	49.1636	84.192	137	1	118.869	0.00746984
XP_022069495.1	XP_022069495.1	myocyte-specific enhancer factor 2A-like, partial [Acanthochromis polyacanthus]	47354	6.876	273.423	9	22	54.8533	90.3256	34	0	120.444	0.007953
XP_030262119.1	XP_030262119.1	alpha-2-macroglobulin-like isoform X2 [Sparus aurata]	160707	5.8008	273.397	28	103	48.3782	87.8058	144	1	107.778	0.00631357
XP_038155749.1	XP_038155749.1	serum response factor-binding protein 1 [Cyprinodon tularosa]	61391	6.4292	272.871	16	58	28.7546	72.2866	80	2	102.002	0.00636181
XP_028297239.1	XP_028297239.1	myocyte-specific enhancer factor 2A-like [Gouania willdenowi]	45515	8.4434	272.486	10	19	57.9572	91.8175	32	0	116.243	0.00661024
XP_041086256.1	XP_041086256.1	C3 and PZP-like alpha-2-macroglobulin domain-containing protein 8 [Polyodon spathula]	165142	5.625	271.697	35	102	51.2097	97.2637	139	5	104.601	0.00659185
KAF4107435.1	KAF4107435.1	hypothetical protein G5714_011799 [Onychostoma macrolepis]	150735	4.9995	271.388	45	93	53.3579	67.6188	218	10	102.18	0.00623599
XP_037101090.1	XP_037101090.1	serine/threonine-protein kinase Sgk1 isoform X1 [Syngnathus acus]	68390	8.3481	271.371	13	32	42.7393	56.4806	69	4	91.6451	0.00609352
XP_020449072.1	XP_020449072.1	serine/threonine-protein kinase Sgk1 isoform X1 [Monopterus albus]	69338	7.5776	271.177	11	33	39.06	74.1594	47	3	89.8205	0.00627678
XP_035807750.1	XP_035807750.1	fibulin-2 isoform X2 [Amphiprion ocellaris]	152799	5.0391	270.988	43	94	53.824	55.6812	247	7	106.948	0.00717106
XP_025757831.1	XP_025757831.1	serum response factor-binding protein 1 [Oreochromis niloticus]	61001	5.9692	270.945	15	65	26.4325	106.286	44	1	125.55	0.00545867
XP_034040223.1	XP_034040223.1	serum response factor a isoform X2 [Thalassophryne amazonica]	58858	7.0137	270.827	7	19	26.0417	35.8908	46	2	85.3571	0.0071637
XP_024910421.1	XP_024910421.1	serine/threonine-protein kinase Sgk3 [Cynoglossus semilaevis]	56887	6.5039	269.492	11	38	50.813	95.0787	59	2	102.379	0.00742986
KAG7454784.1	KAG7454784.1	hypothetical protein MATL_G00263520 [Megalops atlanticus]	73410	4.8677	268.697	30	47	75.0737	59.9869	136	2	111.097	0.00693919
XP_038164933.1	XP_038164933.1	myocyte-specific enhancer factor 2C-like isoform X2 [Cyprinodon tularosa]	48624	6.6797	268.293	13	22	67.4009	39.7444	61	2	100.807	0.00795961
XP_023855818.1	XP_023855818.1	CD109 antigen [Salvelinus alpinus]	160561	4.8823	267.375	45	86	47.5433	92.9001	235	12	106.292	0.00703631
XP_027142115.1	XP_027142115.1	serum response factor-binding protein 1 [Larimichthys crocea]	64077	5.77	267.084	19	67	29.4737	89.1058	40	0	123.173	0.00680473
XP_030625229.1	XP_030625229.1	pentraxin fusion protein-like [Chanos chanos]	25234	5.8286	267.033	1	20	17.9372	7.2307	6	0	45.9628	0.00836118
XP_043563930.1	XP_043563930.1	fibulin-2 isoform X1 [Chiloscyllium plagiosum]	142151	4.689	266.753	49	91	55.5468	62.2904	217	7	112.536	0.00715439
XP_030298675.1	XP_030298675.1	serum response factor isoform X4 [Sparus aurata]	55368	6.8936	266.561	12	21	39.0424	98.2671	64	2	111.731	0.00724407
XP_014036873.1	XP_014036873.1	serine/threonine-protein kinase Sgk3 [Salmo salar]	56150	6.4688	266.037	9	31	47.0103	68.2963	32	1	112.269	0.00664516
XP_020501721.1	XP_020501721.1	serine/threonine-protein kinase Sgk3 [Labrus bergylta]	56082	6.3633	265.818	10	29	51.6461	87.6611	21	1	135.961	0.0045582
XP_019748943.1	XP_019748943.1	PREDICTED: fibulin-1-like isoform X1 [Hippocampus comes]	75502	4.7461	265.724	24	51	61.1272	61.0396	111	0	118.639	0.00661719
KAF0041146.1	KAF0041146.1	hypothetical protein F2P81_007044, partial [Scophthalmus maximus]	185739	7.9746	265.519	43	128	37.3277	68.5743	136	8	113.698	0.00657746
XP_034718327.1	XP_034718327.1	serine/threonine-protein kinase Sgk3 [Etheostoma cragini]	56838	6.3032	265.494	10	31	51.0163	94.7495	32	0	123.802	0.00558195
XP_036949602.1	XP_036949602.1	myocyte-specific enhancer factor 2D homolog isoform X3 [Acanthopagrus latus]	62544	7.1323	265.297	11	28	44.2953	80.0733	80	1	83.4667	0.00640978
XP_041068538.1	XP_041068538.1	serine/threonine-protein kinase Sgk1-like isoform X2 [Carcharodon carcharias]	47494	6.293	265.088	7	22	37.8897	97.5933	39	0	111.746	0.0060544
PNJ37253.1	PNJ37253.1	FBLN1 isoform 10, partial [Pongo abelii]	20062	4.4048	264.997	6	12	68.1319	63.1122	33	0	97.7066	0.00670038
XP_034090232.1	XP_034090232.1	fibulin-1-like isoform X2 [Gymnodraco acuticeps]	75790	5.0112	264.923	24	43	60.4348	63.4943	118	5	110.586	0.0070869
XP_026163709.1	XP_026163709.1	fibulin-2-like isoform X1 [Mastacembelus armatus]	149294	5.2295	264.519	47	94	61.0823	64.5302	216	8	110.769	0.00675831
TDH09366.1	TDH09366.1	hypothetical protein EPR50_G00086260 [Perca flavescens]	73597	4.7461	263.411	24	44	61.037	42.2864	130	3	112.809	0.00666063
XP_034030560.1	XP_034030560.1	LOW QUALITY PROTEIN: neuronal pentraxin-1 [Thalassophryne amazonica]	65387	5.8403	262.618	10	38	58.7436	90.6423	46	1	99.3005	0.00598213
XP_039865941.1	XP_039865941.1	serum response factor-like isoform X1 [Simochromis diagramma]	52044	5.8682	261.859	10	21	33.8614	68.0684	48	1	117.143	0.0067549
XP_004541993.2	XP_004541993.2	serine/threonine-protein kinase Sgk1 isoform X1 [Maylandia zebra]	69362	8.0083	261.565	10	33	24.6377	64.1661	32	3	109.047	0.00688853
XP_010891009.2	XP_010891009.2	myocyte enhancer factor 2aa isoform X4 [Esox lucius]	49853	9.3018	261.232	7	24	32.538	66.3758	22	0	94.6217	0.00652677
PWA22086.1	PWA22086.1	hypothetical protein CCH79_00010253 [Gambusia affinis]	73208	6.0381	260.739	18	42	52.7027	88.3638	82	2	101.177	0.00679666
XP_041797895.1	XP_041797895.1	neuronal pentraxin-1 [Chelmon rostratus]	66197	5.395	260.496	10	41	47.6821	110.013	25	0	122.138	0.00771935
XP_011475593.1	XP_011475593.1	fibulin-2 [Oryzias latipes]	130385	5.7158	260.008	44	96	52.3649	84.3754	161	2	117.501	0.00623721
XP_022075703.1	XP_022075703.1	serum response factor-like isoform X3 [Acanthochromis polyacanthus]	38390	7.4297	259.44	3	23	22.8883	8.5497	15	0	106.617	0.006792
KAG9275488.1	KAG9275488.1	serum response factor isoform X2 [Astyanax mexicanus]	59440	8.4126	259.398	14	19	44.9915	59.4296	63	4	125.475	0.00691835
XP_030623406.1	XP_030623406.1	myocyte-specific enhancer factor 2C isoform X10 [Chanos chanos]	47360	7.4224	259.037	12	23	57.9186	71.4739	48	0	123.409	0.00608285
SBP46525.1	SBP46525.1	si:dkey-283b15.2 [Nothobranchius furzeri]	62614	5.3071	258.713	20	45	58.2011	70.2913	117	3	100.797	0.00662353
XP_033830794.1	XP_033830794.1	neuronal pentraxin-1-like [Periophthalmus magnuspinnatus]	83485	6.1201	258.646	27	58	60.1955	74.0092	125	1	123.075	0.00681288
XP_038140396.1	XP_038140396.1	neuronal pentraxin-2 isoform X2 [Cyprinodon tularosa]	64190	5.3218	258.162	16	44	46.4348	64.1003	116	1	101.448	0.00658609
XP_041816188.1	XP_041816188.1	fibulin-2 isoform X1 [Chelmon rostratus]	150892	4.9702	257.476	57	97	60.9044	70.9067	248	10	108.332	0.00704367
AWP03479.1	AWP03479.1	putative fibulin-2-like [Scophthalmus maximus]	157318	4.9453	257.093	56	104	67.0168	74.422	258	8	108.649	0.00710655
XP_029490113.1	XP_029490113.1	myocyte-specific enhancer factor 2A-like isoform X4 [Oncorhynchus nerka]	50464	9.5288	257.022	5	23	22.3656	40.3337	34	1	78.0891	0.00600587
XP_023250066.1	XP_023250066.1	CD109 antigen [Seriola lalandi dorsalis]	162400	4.9424	256.188	33	78	55.9864	71.472	167	3	113.23	0.00843642
XP_040899626.1	XP_040899626.1	myocyte-specific enhancer factor 2D isoform X6 [Toxotes jaculatrix]	60599	6.6372	255.555	8	28	47.3498	75.1596	22	1	114.369	0.00665037
XP_023132455.1	XP_023132455.1	serum amyloid A [Amphiprion ocellaris]	13473	4.6978	255.333	8	10	55.8333	38.1641	50	3	98.9771	0.00650571
KAG8007355.1	KAG8007355.1	Fibulin-2 [Nibea albiflora]	102627	4.853	255.292	25	66	49.1961	74.4034	71	0	126.696	0.00705644
XP_040018355.1	XP_040018355.1	myocyte enhancer factor 2aa isoform X4 [Gasterosteus aculeatus aculeatus]	50428	8.2559	254.144	7	24	48.1092	69.3112	20	0	111.082	0.00771918
XP_043116218.1	XP_043116218.1	myocyte-specific enhancer factor 2D isoform X4 [Puntigrus tetrazona]	60212	8.3584	253.751	10	28	38.2826	104.738	62	0	108.078	0.0065722
XP_036949603.1	XP_036949603.1	myocyte-specific enhancer factor 2D homolog isoform X4 [Acanthopagrus latus]	61934	5.7949	253.611	9	26	41.9355	85.5968	56	0	91.6701	0.00706904
XP_042069845.1	XP_042069845.1	fibulin-2 [Haplochromis burtoni]	88578	5.1211	251.983	23	58	61.8634	80.469	91	1	109.972	0.00629729
XP_021417252.2	XP_021417252.2	complement C3-like [Oncorhynchus mykiss]	184621	5.9136	251.626	51	142	49.7898	84.3542	226	6	105.989	0.00653458
KAG1959467.1	KAG1959467.1	myocyte-specific enhancer factor 2A [Pimephales promelas]	35681	8.9092	250.92	6	17	48.2866	54.4075	23	0	113.781	0.00667652
XP_035799390.1	XP_035799390.1	serine/threonine-protein kinase Sgk1 isoform X1 [Amphiprion ocellaris]	67357	7.4648	250.2	12	32	49.3289	62.1395	39	5	108.892	0.00586368
XP_041045537.1	XP_041045537.1	serine/threonine-protein kinase Sgk3 isoform X3 [Carcharodon carcharias]	42939	5.0933	249.796	6	20	59.5238	121.941	24	0	130.85	0.00618962
XP_046215090.1	XP_046215090.1	serum response factor-like isoform X1 [Oncorhynchus gorbuscha]	60164	8.9648	249.434	15	23	47.5779	54.8572	71	4	118.106	0.00743905
XP_023147319.2	XP_023147319.2	CD109 antigen [Amphiprion ocellaris]	161436	4.8604	249.308	37	85	59.1627	86.6727	146	7	100.673	0.00604357
XP_038873437.1	XP_038873437.1	myocyte-specific enhancer factor 2A-like isoform X1 [Salvelinus namaycush]	50869	9.3018	249.093	9	24	50.2128	34.2922	71	2	89.5153	0.0071933
KAE8293657.1	KAE8293657.1	Fibulin-2 [Larimichthys crocea]	133302	5.4434	248.722	42	86	61.3787	65.7461	195	7	115.758	0.00744828
XP_010882261.1	XP_010882261.1	fibulin-1 isoform X3 [Esox lucius]	73385	4.7446	247.605	22	44	61.1193	76.8218	101	0	115.204	0.00610377
XP_020516518.1	XP_020516518.1	fibulin-1-like isoform X2 [Labrus bergylta]	68504	4.8237	247.417	15	42	37.5602	36.2206	77	2	105.303	0.00633199
XP_020479794.1	XP_020479794.1	fibulin-1 isoform X1 [Monopterus albus]	75940	4.8867	246.985	36	56	67.1965	58.4606	132	2	124.996	0.00717679
XP_029516804.1	XP_029516804.1	serine/threonine-protein kinase Sgk3-like isoform X2 [Oncorhynchus nerka]	42594	5.3965	246.394	7	19	61.126	67.1585	27	0	112.3	0.00691996
CAG5885842.1	CAG5885842.1	unnamed protein product [Menidia menidia]	57302	5.4727	246.162	11	25	54.428	94.7201	62	0	103.665	0.00733803
KAF1376995.1	KAF1376995.1	hypothetical protein PFLUV_G00217290 [Perca fluviatilis]	163206	4.7197	245.004	47	76	53.6999	70.4259	183	14	106.089	0.00646069
KAG7509355.1	KAG7509355.1	serine serine/threonine-protein kinase Sgk1 isoform X1 [Solea senegalensis]	80997	7.5161	244.457	13	50	41.9178	66.8923	44	4	102.891	0.00685083
TWW79791.1	TWW79791.1	Myocyte-specific enhancer factor 2D -like protein [Takifugu flavidus]	73664	6.1436	244.246	8	33	44.687	46.5879	34	0	115.538	0.00831025
XP_031731261.1	XP_031731261.1	fibulin-2-like isoform X1 [Anarrhichthys ocellatus]	149502	5.4873	244.223	43	92	55.327	67.1617	168	2	118.795	0.0074608
KAG8005057.1	KAG8005057.1	Serum response factor-binding protein 1 [Nibea albiflora]	50393	8.1138	243.269	12	39	28.3482	90.9461	35	0	130.719	0.00602773
KAF7699969.1	KAF7699969.1	hypothetical protein HF521_002927 [Silurus meridionalis]	158724	5.2778	242.593	35	83	55.6412	96.3616	164	2	106.715	0.00642842
CAB1332550.1	CAB1332550.1	unnamed protein product [Coregonus sp. 'balchen']	46638	8.8052	242.477	11	20	50	98.9654	25	0	116.365	0.00672402
XP_029378789.1	XP_029378789.1	fibulin-1-like isoform X2 [Echeneis naucrates]	73953	4.7534	242.399	23	44	58.963	63.7028	76	0	120.595	0.00666006
XP_020452979.1	XP_020452979.1	myocyte-specific enhancer factor 2D homolog isoform X4 [Monopterus albus]	63947	5.8345	241.294	11	26	48.8372	101.867	23	0	106.346	0.00650618
XP_042589986.1	XP_042589986.1	LOW QUALITY PROTEIN: fibulin-2 [Cyprinus carpio]	156621	4.9336	241.139	36	100	46.6524	71.0137	143	7	108.558	0.00639047
XP_039461542.1	XP_039461542.1	serum response factor-binding protein 1 [Oreochromis aureus]	60902	6.3223	241.076	16	64	28.8889	103.411	52	2	116.79	0.00677926
KAA0703366.1	KAA0703366.1	Myocyte-specific enhancer factor 2D -like protein [Triplophysa tibetana]	66124	5.9224	240.83	12	43	45.8609	94.6954	55	1	108.334	0.00650132
XP_016328017.1	XP_016328017.1	PREDICTED: serum deprivation-response protein-like [Sinocyclocheilus anshuiensis]	51056	4.6553	240.067	8	34	46.0722	88.3	36	0	99.6339	0.00744441
BAA02762.1	BAA02762.1	alpha-2-macroglobulin [Lethenteron camtschaticum]	163558	6.1538	240.011	45	99	46.7066	84.8799	189	4	117.26	0.00670607
XP_003971978.3	XP_003971978.3	complement C3-like isoform X3 [Takifugu rubripes]	185539	5.8477	239.855	44	135	47.4065	90.0942	190	4	102.894	0.00632551
XP_033478957.1	XP_033478957.1	complement C3-like isoform X3 [Epinephelus lanceolatus]	164345	6.4512	239.628	29	130	32.2647	69.6565	117	0	116.642	0.00729641
XP_035598132.1	XP_035598132.1	CD109 antigen-like [Oncorhynchus keta]	110845	4.6157	238.572	31	54	61.3095	73.4717	147	6	106.589	0.00665168
XP_036817830.1	XP_036817830.1	alpha-2-macroglobulin-like isoform X2 [Oncorhynchus mykiss]	162041	6.2842	238.316	29	100	30.123	93.8232	89	3	116.079	0.00721523
KAG5277137.1	KAG5277137.1	hypothetical protein AALO_G00113950 [Alosa alosa]	67356	8.0361	237.893	10	32	49.4932	63.6708	35	3	109.963	0.00607739
XP_036835358.1	XP_036835358.1	myocyte-specific enhancer factor 2C isoform X4 [Oncorhynchus mykiss]	47493	8.2544	237.883	9	21	47.3804	43.1734	62	1	101.284	0.00626136
XP_036977161.1	XP_036977161.1	fibulin-1-like isoform X2 [Acanthopagrus latus]	74459	5.0376	237.57	21	51	62.9032	75.292	78	1	113.99	0.00735378
XP_014004930.1	XP_014004930.1	CD109 antigen [Salmo salar]	161691	5.1108	236.751	40	83	62.9959	86.1994	194	7	109.592	0.00663058
NP_783165.1	NP_783165.1	WAP, Kazal, immunoglobulin, Kunitz and NTR domain-containing protein 2 isoform 1 precursor [Homo sapiens]	63898	5.7935	236.701	22	34	72.3958	77.2637	96	1	112.502	0.00672185
KAG7500830.1	KAG7500830.1	cytosolic non-specific dipeptidase [Solea senegalensis]	99820	6.5068	235.886	15	77	26.4172	100.371	60	1	115.844	0.00745749
XP_029288180.1	XP_029288180.1	fibulin-2-like isoform X1 [Cottoperca gobio]	149630	5.332	235.491	45	100	55.4901	87.2252	194	6	115.639	0.00638276
XP_013874354.1	XP_013874354.1	PREDICTED: serine/threonine-protein kinase Sgk1 [Austrofundulus limnaeus]	64282	6.8643	235.343	6	29	37.5	65.0581	19	0	101.376	0.00536577
XP_024149554.1	XP_024149554.1	fibulin-2 isoform X1 [Oryzias melastigma]	129893	5.7275	235.291	41	89	61.0169	76.911	160	2	116.399	0.00704598
KAF6735920.1	KAF6735920.1	CD109 antigen [Oryzias melastigma]	160386	4.4956	235.194	43	72	59.3361	98.9372	168	9	109.458	0.00665402
XP_032390810.1	XP_032390810.1	serum response factor-binding protein 1 [Etheostoma spectabile]	63560	9.3662	234.647	21	81	25.7042	94.4803	51	4	125.079	0.00673624
XP_041705536.1	XP_041705536.1	fibulin-1 isoform X2 [Coregonus clupeaformis]	73475	4.9351	234.641	27	48	58.9971	40.5958	135	6	105.046	0.00616733
XP_042367202.1	XP_042367202.1	fibulin-1-like [Plectropomus leopardus]	75463	4.9849	234.208	22	50	61.4719	74.0784	119	0	118.106	0.00689404
XP_041637226.1	XP_041637226.1	fibulin-1-like [Cheilinus undulatus]	74857	5.0977	233.709	21	43	66.7151	68.6745	78	0	126.053	0.00716998
TSP79469.1	TSP79469.1	Serine/threonine-protein kinase Sgk1 [Bagarius yarrelli]	84003	7.9482	233.706	13	43	42.3181	61.7388	51	1	106.778	0.00699456
XP_031697502.1	XP_031697502.1	serum response factor-like [Anarrhichthys ocellatus]	23699	7.2612	233.541	6	15	39.3519	89.6403	12	1	127.251	0.00671912
XP_042082193.1	XP_042082193.1	CD109 antigen isoform X2 [Haplochromis burtoni]	162621	4.7153	233.44	42	84	70.3349	83.5483	177	5	112.656	0.00670758
KAF5172658.1	KAF5172658.1	hypothetical protein HST_G00032660 [Hippoglossus stenolepis]	152122	4.9819	233.043	55	104	63.7555	76.9589	235	6	115.624	0.00711644
XP_046700269.1	XP_046700269.1	serum response factor-binding protein 1 [Silurus meridionalis]	74601	9.0278	232.982	25	73	37.6702	108.344	74	1	121.935	0.00696056
XP_029990131.1	XP_029990131.1	fibulin-2-like [Sphaeramia orbicularis]	98774	4.6011	232.812	24	52	58.6474	93.2977	107	0	120.841	0.00690552
XP_041040498.1	XP_041040498.1	serum paraoxonase/arylesterase 2-like [Carcharodon carcharias]	25826	5.1694	232.757	8	13	78.0172	78.7125	39	0	116.375	0.00612338
KAF7653818.1	KAF7653818.1	hypothetical protein LDENG_00078140 [Lucifuga dentata]	66941	6.019	232.641	13	29	49.921	106.251	62	0	101.046	0.00606047
XP_019735620.1	XP_019735620.1	PREDICTED: cytosolic non-specific dipeptidase-like [Hippocampus comes]	55286	5.5635	232.518	9	41	38.8664	108.422	34	1	88.6448	0.00688486
XP_030225363.1	XP_030225363.1	myocyte-specific enhancer factor 2D homolog isoform X8 [Gadus morhua]	61341	8.0947	232.397	11	29	45.9364	72.3237	51	0	98.5436	0.00780533
XP_035517873.1	XP_035517873.1	fibulin-2 [Morone saxatilis]	151117	5.0552	231.879	52	85	62.4909	76.5191	188	9	111.14	0.006829
NP_001356388.1	NP_001356388.1	nuclear factor 1 B-type isoform 6 [Homo sapiens]	65117	9.0498	231.407	15	39	45.1115	98.5354	68	3	91.0542	0.00670503
CAG11348.1	CAG11348.1	unnamed protein product, partial [Tetraodon nigroviridis]	117854	5.0493	231.343	36	74	69.1589	92.8836	157	2	117.03	0.00615898
KAE8297406.1	KAE8297406.1	Myocyte-specific enhancer factor 2A [Larimichthys crocea]	49396	8.9766	231.173	8	22	36.6013	58.0943	34	2	113.007	0.00639946
KAG5842491.1	KAG5842491.1	hypothetical protein ANANG_G00178190 [Anguilla anguilla]	69390	6.2769	231.028	15	52	42.8571	108.584	36	0	133.024	0.007279
XP_035593482.1	XP_035593482.1	C3 and PZP-like alpha-2-macroglobulin domain-containing protein 8 isoform X1 [Oncorhynchus keta]	206866	5.7437	230.642	38	116	43.0032	84.2298	193	5	96.1221	0.00645986
XP_035267934.1	XP_035267934.1	C3 and PZP-like alpha-2-macroglobulin domain-containing protein 8 [Anguilla anguilla]	206384	6.0498	230.371	21	116	19.206	103.726	63	2	120.428	0.00737765
XP_029585141.1	XP_029585141.1	CD109 antigen-like [Salmo trutta]	159015	4.8677	230.089	46	82	65.9708	94.5197	223	10	106.174	0.00688229
XP_029284414.1	XP_029284414.1	myocyte-specific enhancer factor 2A-like isoform X2 [Cottoperca gobio]	46812	8.3716	229.552	4	21	30.3241	39.0243	9	0	127.858	0.00672274
KAG7324133.1	KAG7324133.1	hypothetical protein KOW79_012149 [Hemibagrus wyckioides]	75515	4.9922	228.394	32	50	65.843	79.3929	145	5	126.34	0.0066576
XP_022075737.1	XP_022075737.1	serine/threonine-protein kinase Sgk1 isoform X1 [Acanthochromis polyacanthus]	70215	7.894	228.327	11	33	31.6294	30.7582	44	5	96.1846	0.00649297
XP_028254420.1	XP_028254420.1	serum response factor-binding protein 1 isoform X1 [Parambassis ranga]	68187	6.1714	228.112	19	68	27.8798	101.505	74	0	130.016	0.00620264
XP_015236670.1	XP_015236670.1	PREDICTED: neuronal pentraxin-1-like isoform X2 [Cyprinodon variegatus]	64444	5.2837	228.092	18	44	48.6159	65.1743	112	1	105.471	0.0063102
CAG09091.1	CAG09091.1	unnamed protein product [Tetraodon nigroviridis]	55394	7.5264	227.492	10	31	47.551	105.785	19	0	125.646	0.00698227
AWP06026.1	AWP06026.1	Complement component C3 isoform 4 [Scophthalmus maximus]	173541	6.2461	227.443	47	126	44.5729	78.4435	149	5	113.203	0.00706979
KAF7699129.1	KAF7699129.1	hypothetical protein HF521_003871 [Silurus meridionalis]	56892	9.1304	227.38	10	27	34.0909	81.8471	58	2	99.1821	0.00625864
XP_036377902.1	XP_036377902.1	C3 and PZP-like alpha-2-macroglobulin domain-containing protein 8 isoform X1 [Megalops cyprinoides]	206772	5.7598	227.126	33	115	38.8292	92.5373	86	3	114.186	0.007701
XP_038873236.1	XP_038873236.1	fibulin-1-like isoform X1 [Salvelinus namaycush]	75185	4.8618	227.029	31	49	72.2944	60.0347	174	6	109.203	0.00663848
XP_020473201.1	XP_020473201.1	neuronal pentraxin-1-like [Monopterus albus]	61717	6.0469	226.951	18	46	57.754	90.0908	66	3	128.944	0.00717878
XP_028286513.1	XP_028286513.1	myocyte-specific enhancer factor 2A isoform X2 [Parambassis ranga]	54377	8.3496	226.868	10	27	34.3874	39.6086	40	3	103.531	0.00640968
XP_013870617.1	XP_013870617.1	PREDICTED: serum response factor isoform X3 [Austrofundulus limnaeus]	43963	8.9561	226.656	12	20	49.7664	90.4152	40	3	103.01	0.00743461
XP_025767603.1	XP_025767603.1	neuronal pentraxin-1 [Oreochromis niloticus]	65689	5.5444	226.593	17	48	60.1667	67.3006	60	0	114.312	0.0065679
XP_040894238.1	XP_040894238.1	fibulin-1 isoform X2 [Toxotes jaculatrix]	73719	4.8398	226.575	22	46	54.2899	75.1212	69	2	126.361	0.00686866
XP_008298705.1	XP_008298705.1	PREDICTED: serum response factor-binding protein 1 [Stegastes partitus]	67211	5.8667	226.374	18	77	24.4186	96.3339	60	0	128.429	0.00610268
KAG7455118.1	KAG7455118.1	hypothetical protein MATL_G00253080 [Megalops atlanticus]	56126	6.4087	225.603	12	36	46.0905	83.3551	33	1	124.417	0.00516086
KAF7655787.1	KAF7655787.1	hypothetical protein LDENG_00050910 [Lucifuga dentata]	216426	5.606	225.232	39	131	43.4717	96.8968	150	5	110.737	0.00643021
XP_031139592.1	XP_031139592.1	alpha-2-macroglobulin-like isoform X2 [Sander lucioperca]	162063	5.1211	225.012	26	110	39.3028	86.6325	155	5	98.5382	0.00689528
PNJ47762.1	PNJ47762.1	C8orf44-SGK3 isoform 2 [Pongo abelii]	57072	6.4688	225	12	37	48.7903	106.086	25	0	119.691	0.0057487
XP_030226359.1	XP_030226359.1	neuronal pentraxin-1-like [Gadus morhua]	66337	5.5356	224.933	17	54	46.5574	77.3872	46	3	106.482	0.00703876
KAF1393664.1	KAF1393664.1	hypothetical protein PFLUV_G00018380 [Perca fluviatilis]	163228	4.79	224.334	26	93	34.9831	80.0752	131	6	96.3171	0.00661978
KAF3707036.1	KAF3707036.1	Neuronal pentraxin-1 [Channa argus]	74230	6.3706	224.253	15	41	61.2462	93.6972	55	1	108.114	0.00684073
XP_015234471.1	XP_015234471.1	PREDICTED: CD109 antigen-like [Cyprinodon variegatus]	134201	5.2075	223.555	25	65	58.0512	85.8555	90	2	109.431	0.00676327
XP_037544774.1	XP_037544774.1	alpha-2-macroglobulin-like protein 1 [Nematolebias whitei]	168110	4.689	223.404	43	81	58.8657	81.8876	197	6	109.91	0.00709169
XP_029948173.1	XP_029948173.1	LOW QUALITY PROTEIN: fibulin-2-like [Salarias fasciatus]	145549	5.187	223.277	40	102	52.024	84.4582	173	2	122.215	0.00715986
XP_037836521.1	XP_037836521.1	myocyte-specific enhancer factor 2D isoform X11 [Kryptolebias marmoratus]	57000	7.2349	223.184	8	26	35.283	104.038	24	0	107.643	0.00625379
XP_037334096.1	XP_037334096.1	fibulin-2-like [Pungitius pungitius]	130951	5.1812	222.92	44	100	62.3452	85.2796	158	5	117.811	0.00672415
XP_035244504.1	XP_035244504.1	CD109 antigen-like [Anguilla anguilla]	155573	5.1665	222.667	42	92	49.505	97.771	154	7	105.853	0.006754
CAG5851568.1	CAG5851568.1	unnamed protein product [Menidia menidia]	49106	8.373	222.654	6	21	38.5776	81.7554	17	0	118.355	0.00674585
KAG7455868.1	KAG7455868.1	hypothetical protein MATL_G00245510 [Megalops atlanticus]	72954	4.7769	222.652	19	40	53.7092	81.8332	76	0	123.33	0.00592028
XP_019934923.1	XP_019934923.1	PREDICTED: fibulin-1-like isoform X2 [Paralichthys olivaceus]	73790	4.771	222.602	23	49	58.6411	55.8519	103	1	107.674	0.00796347
XP_013997028.1	XP_013997028.1	myocyte-specific enhancer factor 2D homolog isoform X2 [Salmo salar]	60434	7.6567	222.47	14	27	46.831	75.6349	76	1	97.884	0.00773295
XP_031658716.1	XP_031658716.1	myocyte-specific enhancer factor 2C-like isoform X3 [Oncorhynchus kisutch]	50365	8.0757	222.4	6	22	43.2258	40.166	37	0	94.835	0.00699187
KAF4095816.1	KAF4095816.1	hypothetical protein G5714_023419 [Onychostoma macrolepis]	56044	6.6094	222.311	9	36	52.2634	49.3846	73	0	103.67	0.00817259
XP_031143073.1	XP_031143073.1	serum response factor-binding protein 1 [Sander lucioperca]	63690	6.6797	222.15	17	80	31.1189	73.4728	72	0	120.454	0.00773499
KAF7668079.1	KAF7668079.1	hypothetical protein LDENG_00033910 [Lucifuga dentata]	134694	5.25	222.039	38	85	53.2285	78.9682	151	3	115.002	0.00746044
XP_035535091.1	XP_035535091.1	CD109 antigen [Morone saxatilis]	175987	4.7358	221.381	36	82	58.239	85.83	134	4	125.382	0.00679114
XP_039607056.1	XP_039607056.1	myocyte-specific enhancer factor 2D isoform X4 [Polypterus senegalus]	40938	7.7065	220.957	7	16	55.1181	89.3406	22	0	116.387	0.00685283
XP_026172500.1	XP_026172500.1	LOW QUALITY PROTEIN: myocyte-specific enhancer factor 2D-like [Mastacembelus armatus]	67670	6.1406	220.888	16	32	46.3376	77.8757	78	2	106.433	0.00592979
XP_035278030.1	XP_035278030.1	CD109 antigen [Anguilla anguilla]	160976	5.521	220.298	37	93	49.4536	95.6781	132	3	105.79	0.00758451
XP_039678847.1	XP_039678847.1	alpha-2-macroglobulin-like isoform X2 [Perca fluviatilis]	162893	4.8047	220.245	27	93	34.5109	78.5082	137	8	94.5107	0.0065796
XP_020449074.1	XP_020449074.1	serine/threonine-protein kinase Sgk1 isoform X3 [Monopterus albus]	47944	6.4175	220.144	7	25	26.4151	83.6394	18	2	91.0715	0.00676364
XP_015208786.1	XP_015208786.1	PREDICTED: fibulin-1 isoform X2 [Lepisosteus oculatus]	74403	4.8003	219.431	25	42	63.4615	57.6137	111	1	113.233	0.00693008
JAO98651.1	JAO98651.1	SRFB1, partial [Poeciliopsis prolifica]	38105	5.9238	218.832	8	30	30.6548	72.9944	46	0	110.721	0.00604974
XP_039676035.1	XP_039676035.1	serum response factor-binding protein 1 [Perca fluviatilis]	67622	8.5605	218.669	11	76	17.5698	84.9557	40	0	117.367	0.00792803
XP_041811719.1	XP_041811719.1	serum response factor-binding protein 1 [Chelmon rostratus]	65351	6.1348	218.624	17	71	28.5223	123.53	51	0	121.177	0.00630489
XP_034149710.1	XP_034149710.1	C3 and PZP-like alpha-2-macroglobulin domain-containing protein 8 isoform X2 [Esox lucius]	207041	5.6455	218.109	32	119	34.9462	99.561	132	4	102.881	0.00667267
XP_035515480.1	XP_035515480.1	complement C3-like [Morone saxatilis]	93315	5.6016	217.416	21	78	43.5049	83.6373	70	3	121.121	0.00672604
XP_029544230.1	XP_029544230.1	CD109 antigen-like [Oncorhynchus nerka]	161141	4.9014	217.065	40	68	55.2361	68.0803	219	7	103.658	0.00710239
XP_031602458.1	XP_031602458.1	myocyte-specific enhancer factor 2A-like [Oreochromis aureus]	48646	8.6074	216.945	7	22	49.4432	61.5008	32	1	112.131	0.0073508
XP_038818500.1	XP_038818500.1	CD109 antigen [Salvelinus namaycush]	168770	4.957	216.415	45	89	49.6389	75.0875	242	9	106.174	0.0067625
XP_023850526.1	XP_023850526.1	CD109 antigen-like [Salvelinus alpinus]	120176	4.6743	216.389	33	58	52.3897	71.609	181	6	110.913	0.00696772
XP_037649995.1	XP_037649995.1	myocyte-specific enhancer factor 2D homolog isoform X2 [Sebastes umbrosus]	61764	7.0693	216.214	10	27	54.5299	87.6922	50	0	95.2253	0.00630509
XP_030623392.1	XP_030623392.1	myocyte-specific enhancer factor 2C isoform X8 [Chanos chanos]	48396	8.3628	215.892	8	25	40.9292	81.4237	25	0	123.434	0.0061876
XP_029289858.1	XP_029289858.1	LOW QUALITY PROTEIN: fibulin-1-like [Cottoperca gobio]	77967	4.7065	215.875	28	46	59.6639	57.4714	114	2	116.894	0.00647582
XP_022058691.1	XP_022058691.1	fibulin-2-like [Acanthochromis polyacanthus]	153030	5.124	215.589	42	92	54.8014	56.6774	181	4	112.446	0.00704998
XP_030252644.1	XP_030252644.1	alpha-2-macroglobulin-like [Sparus aurata]	161570	5.3481	214.783	25	93	43.4454	86.9671	141	2	94.2258	0.00689306
XP_022062239.1	XP_022062239.1	CD109 antigen-like [Acanthochromis polyacanthus]	152098	5.562	214.552	26	80	47.2424	87.4252	130	2	104.757	0.00756041
XP_020782533.1	XP_020782533.1	alpha-2-macroglobulin-like isoform X2 [Boleophthalmus pectinirostris]	162296	5.7466	213.592	27	101	40.3951	55.1941	201	5	101.124	0.00631343
XP_034733992.1	XP_034733992.1	fibulin-1 isoform X1 [Etheostoma cragini]	73856	4.8032	213.485	21	44	55.096	80.014	60	0	134.785	0.00681673
XP_013880696.1	XP_013880696.1	PREDICTED: fibulin-1-like [Austrofundulus limnaeus]	75976	4.9365	213.171	18	46	55.7803	54.7362	92	1	118.338	0.00702658
XP_020348074.1	XP_020348074.1	C3 and PZP-like alpha-2-macroglobulin domain-containing protein 8 isoform X1 [Oncorhynchus kisutch]	211030	5.8037	213.13	41	119	42.4051	81.9254	201	7	100.821	0.00655556
XP_035536258.1	XP_035536258.1	LOW QUALITY PROTEIN: alpha-2-macroglobulin-like [Morone saxatilis]	128588	6.5229	212.994	15	74	38.5017	85.386	75	0	106.421	0.00615081
AWP06023.1	AWP06023.1	Complement component C3 [Scophthalmus maximus]	180078	6.4731	212.856	46	135	41.3772	83.2973	141	6	109.601	0.00707661
XP_033491498.1	XP_033491498.1	fibulin-1 isoform X2 [Epinephelus lanceolatus]	73749	4.771	211.403	23	46	50.2216	62.9745	82	2	126.904	0.00626485
XP_043094935.1	XP_043094935.1	myocyte enhancer factor 2cb isoform X6 [Puntigrus tetrazona]	46807	8.1123	210.803	8	21	30.6452	69.2715	34	0	114.688	0.00753941
XP_029965508.1	XP_029965508.1	serine/threonine-protein kinase Sgk1 isoform X1 [Salarias fasciatus]	69430	7.8999	210.499	11	33	41.6399	85.5837	31	2	99.9928	0.00783334
AAH44337.1	AAH44337.1	Myocyte enhancer factor 2a [Danio rerio]	49080	8.8887	210.44	3	23	18.0435	48.1193	38	0	95.4639	0.00809464
KAG7319067.1	KAG7319067.1	hypothetical protein KOW79_017541 [Hemibagrus wyckioides]	144944	4.7739	210.31	36	104	46.3207	48.0565	143	3	112.848	0.00694449
XP_031437381.1	XP_031437381.1	serine/threonine-protein kinase Sgk1 [Clupea harengus]	68654	7.7505	210.089	12	35	38.8704	56.2885	59	2	104.381	0.00711154
TKS71202.1	TKS71202.1	Fibulin-2 [Collichthys lucidus]	80326	5.335	209.98	26	51	51.5732	81.8869	90	1	118.509	0.00719868
XP_036411091.1	XP_036411091.1	myocyte-specific enhancer factor 2D homolog isoform X5 [Megalops cyprinoides]	59044	6.5288	209.584	9	26	40.0366	80.6165	33	0	113.538	0.00650154
KAF3854775.1	KAF3854775.1	hypothetical protein F7725_022830 [Dissostichus mawsoni]	70151	6.7441	209.555	15	40	41.0853	60.5138	88	4	96.7241	0.00705671
XP_029609248.1	XP_029609248.1	serum response factor-like isoform X7 [Salmo trutta]	55989	9.3237	209.518	12	22	47.3098	38.8142	49	4	97.8064	0.00631713
XP_028984227.1	XP_028984227.1	neuronal pentraxin-2 [Betta splendens]	63758	5.1167	209.366	20	55	71.453	85.4788	80	0	106.764	0.00733739
XP_020785837.1	XP_020785837.1	fibulin-1 [Boleophthalmus pectinirostris]	81159	5.2222	208.794	28	56	60.7239	70.353	101	2	130.336	0.00720177
XP_034031920.1	XP_034031920.1	fibulin-1 isoform X2 [Thalassophryne amazonica]	74507	4.8208	208.619	21	48	58.3086	75.8752	91	0	123.899	0.00692931
XP_028452979.1	XP_028452979.1	serum response factor-binding protein 1 [Perca flavescens]	64252	7.4092	208.576	17	76	21.4533	72.9193	65	0	123.167	0.00653496
XP_035649010.1	XP_035649010.1	myocyte-specific enhancer factor 2D homolog isoform X2 [Oncorhynchus keta]	60259	6.7485	208.564	16	26	44.8763	73.8061	59	2	99.7788	0.00649278
XP_032377542.1	XP_032377542.1	myocyte-specific enhancer factor 2A-like [Etheostoma spectabile]	48086	8.606	208.271	7	22	54.1761	72.7958	20	0	126.56	0.00686533
XP_020348076.1	XP_020348076.1	C3 and PZP-like alpha-2-macroglobulin domain-containing protein 8 isoform X2 [Oncorhynchus kisutch]	206966	5.6895	208.246	37	113	41.4962	83.4646	186	5	99.3246	0.00654076
KAF3702779.1	KAF3702779.1	Serine/threonine-protein kinase Sgk1 [Channa argus]	69515	7.8794	208.079	11	33	33.8164	63.0469	27	3	116.109	0.00555215
AAB80944.1	AAB80944.1	fibulin-1 D [Danio rerio]	74410	5.5708	208.013	25	46	52.1292	63.6	113	4	115.045	0.00687947
XP_042606242.1	XP_042606242.1	serine/threonine-protein kinase Sgk1 isoform X1 [Cyprinus carpio]	68117	7.9834	207.774	13	31	46.1538	87.4927	46	2	98.2781	0.00615968
XP_035646951.1	XP_035646951.1	myocyte-specific enhancer factor 2A-like isoform X4 [Oncorhynchus keta]	50463	9.3018	207.63	10	24	58.7983	48.8816	44	2	93.8983	0.00748261
XP_020790560.1	XP_020790560.1	fibulin-1-like isoform X1 [Boleophthalmus pectinirostris]	75652	4.9263	207.227	27	48	55.4427	90.2709	92	1	125.836	0.00738348
KAG7523162.1	KAG7523162.1	multiple C2 and transmembrane domain-containing protein 2-like isoform X1 [Solea senegalensis]	175183	7.9526	207.11	31	98	43.1472	73.8322	106	7	114.393	0.00675398
XP_040007993.1	XP_040007993.1	fibulin-2-like isoform X1 [Xiphias gladius]	131806	4.9482	207.096	34	78	60	66.9315	147	4	117.278	0.00658527
XP_005162356.1	XP_005162356.1	serine/threonine-protein kinase Sgk1 isoform X1 [Danio rerio]	68177	7.897	206.981	11	29	34.6154	56.7855	31	3	109.589	0.00511826
XP_035537655.1	XP_035537655.1	myocyte-specific enhancer factor 2D homolog isoform X3 [Morone saxatilis]	60996	5.7979	206.744	11	26	42.6343	78.3089	43	0	104.437	0.00670189
JAR25193.1	JAR25193.1	Serum response factor-binding protein 1 [Fundulus heteroclitus]	61803	6.0103	206.577	15	55	35.4839	90.304	70	1	105.425	0.00717092
XP_029023488.1	XP_029023488.1	myocyte-specific enhancer factor 2D isoform X2 [Betta splendens]	61640	7.1323	206.185	12	28	34.5826	97.2833	65	1	100.749	0.0069222
XP_041693061.1	XP_041693061.1	fibulin-1 isoform X3 [Coregonus clupeaformis]	74214	4.8911	206.055	23	47	56.5538	51.5256	125	2	117.476	0.00664341
XP_029593030.1	XP_029593030.1	complement C3 [Salmo trutta]	184540	6.0396	205.977	45	147	44.9519	95.5327	173	5	104.09	0.0063662
XP_041652187.1	XP_041652187.1	fibulin-1 isoform X2 [Cheilinus undulatus]	74094	4.7139	205.969	28	42	67.7991	57.763	182	9	102.746	0.00722237
XP_035528722.1	XP_035528722.1	neuronal pentraxin-1 [Morone saxatilis]	67269	5.0098	205.883	11	43	47.9675	100.983	58	0	122.062	0.00736289
XP_037336673.1	XP_037336673.1	alpha-2-macroglobulin-like [Pungitius pungitius]	160622	5.77	205.811	31	94	44.9345	103.081	98	1	112.404	0.00655126
TMS07266.1	TMS07266.1	hypothetical protein E3U43_011359 [Larimichthys crocea]	162377	5.6455	205.679	31	92	43.013	65.4383	207	5	105.207	0.00694864
XP_030581987.1	XP_030581987.1	myocyte-specific enhancer factor 2A-like [Archocentrus centrarchus]	48693	8.5181	205.472	10	23	49.8891	68.6176	43	1	123.59	0.00685849
AAI62604.1	AAI62604.1	Fbln1 protein [Danio rerio]	74190	5.0552	204.614	34	45	69.0162	60.4411	174	6	112.487	0.00665532
XP_034077879.1	XP_034077879.1	CD109 antigen-like isoform X1 [Gymnodraco acuticeps]	146256	5.2192	204.539	21	81	34.717	75.8511	79	5	98.0233	0.00631358
XP_024137177.1	XP_024137177.1	myocyte enhancer factor 2aa isoform X2 [Oryzias melastigma]	56360	7.9365	204.435	12	27	40.9867	75.6954	50	3	102.478	0.00585881
TWW60032.1	TWW60032.1	Myocyte-specific enhancer factor 2C [Takifugu flavidus]	11852	4.7051	204.16	4	8	49.5146	42.7171	17	0	128.934	0.00573166
XP_036453980.1	XP_036453980.1	alpha-2-macroglobulin-like isoform X2 [Colossoma macropomum]	157854	5.4551	204.086	22	77	42.8875	99.9089	87	1	121.26	0.00699088
XP_020473037.1	XP_020473037.1	myocyte-specific enhancer factor 2D homolog isoform X8 [Monopterus albus]	55779	9.0029	203.681	9	26	42.6667	92.3256	23	1	103.853	0.00698293
TDG98647.1	TDG98647.1	hypothetical protein EPR50_G00202840 [Perca flavescens]	150871	5.1167	203.18	25	67	55.4261	90.2476	99	2	111.784	0.00647719
NP_001133794.1	NP_001133794.1	fibulin-1 precursor [Salmo salar]	75341	4.9424	203.136	32	47	73.3045	45.0911	176	6	108.246	0.00685685
XP_041843998.1	XP_041843998.1	neuronal pentraxin-1 isoform X2 [Melanotaenia boesemani]	65177	5.7847	203.082	19	43	68.7606	62.912	70	2	118.054	0.00684455
XP_005451101.1	XP_005451101.1	fibulin-1 isoform X1 [Oreochromis niloticus]	74789	5.0786	202.745	25	48	70.365	74.1575	114	0	117.436	0.00637586
KAG5266529.1	KAG5266529.1	hypothetical protein AALO_G00233150 [Alosa alosa]	60663	7.7549	202.713	8	19	36.1065	34.4627	25	2	120.045	0.00707488
XP_036371841.1	XP_036371841.1	serum response factor-binding protein 1 [Megalops cyprinoides]	58503	6.8203	201.969	18	52	29.1188	103.664	49	1	131.803	0.00786626
XP_038161295.1	XP_038161295.1	CD109 antigen [Cyprinodon tularosa]	150245	5.4126	201.956	39	78	61.5894	81.2731	185	6	114.422	0.00670491
XP_029705658.1	XP_029705658.1	serine/threonine-protein kinase Sgk1 isoform X3 [Takifugu rubripes]	56100	6.1421	201.916	10	28	35.4251	92.8604	37	3	102.985	0.00812976
XP_028316715.1	XP_028316715.1	myocyte-specific enhancer factor 2D homolog isoform X3 [Gouania willdenowi]	62345	7.1323	201.775	13	28	37.6271	91.3225	70	1	98.7795	0.00719515
XP_035767680.1	XP_035767680.1	LOW QUALITY PROTEIN: fibulin-2 [Neolamprologus brichardi]	149955	4.8677	201.265	38	95	52.5037	77.2361	140	4	107.818	0.00657465
XP_031726102.1	XP_031726102.1	serine/threonine-protein kinase Sgk1 isoform X1 [Anarrhichthys ocellatus]	68877	7.8794	201.156	9	33	43.252	81.1493	31	1	112.371	0.00604608
XP_031651719.1	XP_031651719.1	alpha-2-macroglobulin-like isoform X3 [Oncorhynchus kisutch]	111285	5.4214	201.118	10	65	23.419	88.9501	49	2	109.989	0.00565155
XP_009293270.1	XP_009293270.1	CD109 antigen isoform X2 [Danio rerio]	165869	4.8442	200.597	36	96	53.1629	79.3962	164	5	109.317	0.00699468
SBR59668.1	SBR59668.1	serum amyloid A-like 1 [Nothobranchius pienaari]	51946	4.1118	200.526	11	34	36.9658	122.949	45	0	121.597	0.00642912
XP_041047921.1	XP_041047921.1	fibulin-2 [Carcharodon carcharias]	142148	4.4619	200.512	44	86	52.7059	72.7402	201	9	116.112	0.00695274
XP_041852971.1	XP_041852971.1	fibulin-1 isoform X1 [Melanotaenia boesemani]	74963	4.875	200.141	23	45	59.1241	69.5652	80	3	121.224	0.00722049
XP_042563364.1	XP_042563364.1	fibulin-1 [Clupea harengus]	84137	5.3657	200.028	20	55	44.5752	86.9256	94	1	131.888	0.00713864
XP_036803596.1	XP_036803596.1	complement C3-like [Oncorhynchus mykiss]	170235	6.0293	199.996	36	128	41.8027	82.251	138	7	108.199	0.00636907
XP_008296257.1	XP_008296257.1	PREDICTED: myocyte-specific enhancer factor 2A-like [Stegastes partitus]	50613	7.9131	199.894	4	20	28.4483	38.6186	8	0	107.967	0.00641177
XP_037619821.1	XP_037619821.1	complement C3-like isoform X8 [Sebastes umbrosus]	178007	6.167	199.381	38	134	42.5891	100.38	99	3	122.102	0.00647479
XP_019898488.2	XP_019898488.2	fibulin-1 isoform X3 [Esox lucius]	74938	5.2471	199.35	28	44	61.8841	82.7046	117	2	116.834	0.00730571
XP_004563883.2	XP_004563883.2	fibulin-1 isoform X2 [Maylandia zebra]	73433	4.9951	199.055	24	46	68.3582	73.2895	121	2	110.243	0.00639454
XP_040021427.1	XP_040021427.1	myocyte-specific enhancer factor 2A-like [Gasterosteus aculeatus aculeatus]	48683	8.6074	199.051	8	22	50.2193	96.0185	29	0	114.238	0.00735464
XP_029377278.1	XP_029377278.1	serum response factor isoform X2 [Echeneis naucrates]	59919	7.4707	198.9	4	21	19.863	98.5893	24	0	92.7663	0.00688891
KAA0701893.1	KAA0701893.1	Alpha-2-macroglobulin-like protein 1 [Triplophysa tibetana]	140542	7.8003	198.839	32	74	43.2411	83.9739	135	6	108.504	0.00693122
XP_033494011.1	XP_033494011.1	serine/threonine-protein kinase Sgk3 isoform X2 [Epinephelus lanceolatus]	56722	6.8672	198.81	10	30	48.9837	97.8702	24	0	126.103	0.00797591
KAA0707653.1	KAA0707653.1	Fibulin-2 [Triplophysa tibetana]	143510	4.9702	198.808	35	85	51.1932	60.9922	175	2	115.056	0.00690698
XP_042281796.1	XP_042281796.1	serum response factor-like isoform X1 [Thunnus maccoyii]	50409	6.1377	198.691	5	17	29.4118	77.8215	21	0	117.675	0.00642653
TWW75810.1	TWW75810.1	Fibulin-1 [Takifugu flavidus]	74444	4.9497	198.452	26	44	54.4118	52.7394	138	4	110.692	0.00767157
XP_026211184.1	XP_026211184.1	serum response factor b isoform X2 [Anabas testudineus]	55421	6.5654	198.438	12	20	40	59.7513	64	4	85.4904	0.00743451
XP_017276480.1	XP_017276480.1	serum response factor-binding protein 1 [Kryptolebias marmoratus]	62553	6.0103	198.256	14	50	28.4192	65.1082	47	0	120.27	0.00666398
XP_037619815.1	XP_037619815.1	complement C3-like isoform X3 [Sebastes umbrosus]	184958	5.9019	198.222	39	140	41.6667	101.267	106	3	119.269	0.00630828
XP_042622412.1	XP_042622412.1	fibulin-2-like [Cyprinus carpio]	151180	4.957	197.926	43	85	54.6794	63.7575	178	11	110.746	0.00690182
XP_031148923.2	XP_031148923.2	CD109 antigen [Sander lucioperca]	160844	4.6714	197.845	40	73	42.4535	54.9548	200	14	97.9552	0.00706709
XP_014009872.1	XP_014009872.1	serum response factor-like isoform X6 [Salmo salar]	57795	9.3545	197.769	13	22	40.5405	35.499	82	4	103.372	0.00701294
XP_041081666.1	XP_041081666.1	albumin 1-like [Polyodon spathula]	69307	6.0029	197.704	13	57	34.5336	110.653	39	1	135.974	0.00566514
XP_042262011.1	XP_042262011.1	myocyte-specific enhancer factor 2A-like [Thunnus maccoyii]	49875	8.8242	197.469	9	22	50.5353	101.376	26	0	104.653	0.0072419
XP_037309174.1	XP_037309174.1	complement C4-B isoform X1 [Pungitius pungitius]	190707	5.874	197.376	35	115	43.0506	104.994	118	2	111.211	0.00695634
XP_041861257.1	XP_041861257.1	C3 and PZP-like alpha-2-macroglobulin domain-containing protein 8 [Melanotaenia boesemani]	207494	5.9561	196.956	35	114	43.0332	98.2584	99	1	126.978	0.00649809
XP_029595049.1	XP_029595049.1	venom factor-like [Salmo trutta]	198890	6.5947	196.86	42	138	45.2086	85.2925	212	10	96.7202	0.00738619
XP_030268081.1	XP_030268081.1	serum response factor-binding protein 1 [Sparus aurata]	65501	7.3081	196.814	14	63	22.3368	73.2616	46	0	117.03	0.00703835
XP_030200971.1	XP_030200971.1	CD109 antigen isoform X2 [Gadus morhua]	157891	5.0347	196.702	30	94	39.8601	78.8143	156	2	114.534	0.00818512
XP_033836423.1	XP_033836423.1	serum paraoxonase/arylesterase 2-like [Periophthalmus magnuspinnatus]	39941	5.127	196.207	7	23	35.2941	62.9681	47	0	110.505	0.00815948
XP_030279753.1	XP_030279753.1	fibulin-2-like isoform X2 [Sparus aurata]	128132	5.0654	195.879	37	91	56.2446	80.2741	129	3	121.385	0.00682955
XP_040921429.1	XP_040921429.1	serine/threonine-protein kinase Sgk3 [Toxotes jaculatrix]	56974	6.5581	195.51	10	32	52.0243	90.1512	30	0	125.251	0.00679745
XP_017573035.2	XP_017573035.2	LOW QUALITY PROTEIN: C3 and PZP-like alpha-2-macroglobulin domain-containing protein 8 [Pygocentrus nattereri]	207369	5.521	195.442	37	112	43.4713	82.4156	142	2	109.685	0.0067853
XP_029306606.1	XP_029306606.1	myocyte-specific enhancer factor 2D isoform X2 [Cottoperca gobio]	62592	5.335	195.428	8	31	28.2051	78.8699	60	1	111.126	0.00667776
XP_046209456.1	XP_046209456.1	serum response factor-like isoform X2 [Oncorhynchus gorbuscha]	60561	8.6074	195.39	24	18	40.9556	48.3324	117	16	109.814	0.00671155
XP_030202737.1	XP_030202737.1	serum response factor-binding protein 1 isoform X2 [Gadus morhua]	95217	4.9219	195.149	34	89	36.1827	89.1138	122	4	126.077	0.0072115
XP_030623134.1	XP_030623134.1	myocyte-specific enhancer factor 2C-like isoform X4 [Chanos chanos]	48040	6.8071	195.136	7	21	36.1607	77.6794	25	0	91.3557	0.00647127
XP_027881042.1	XP_027881042.1	myocyte-specific enhancer factor 2C-like [Xiphophorus couchianus]	49387	6.6768	195.03	9	22	47.5162	82.3796	52	0	103.523	0.00782466
XP_035993186.1	XP_035993186.1	complement C3 [Fundulus heteroclitus]	184210	6.0205	194.943	33	133	31.8841	81.9629	122	6	121.487	0.0069516
XP_029941240.1	XP_029941240.1	myocyte-specific enhancer factor 2C-like isoform X2 [Salarias fasciatus]	49945	7.9248	194.899	11	24	72.7463	53.292	40	1	108.047	0.00688713
XP_019897432.1	XP_019897432.1	serine/threonine-protein kinase Sgk3 isoform X3 [Esox lucius]	52430	6.3882	194.894	9	28	54.9234	134.921	22	0	122.045	0.00608867
XP_031642452.1	XP_031642452.1	complement C3 [Oncorhynchus kisutch]	186055	5.9165	194.77	40	148	45.5033	84.3479	165	5	107.575	0.00666406
XP_042186036.1	XP_042186036.1	CD109 antigen isoform X2 [Oncorhynchus tshawytscha]	145554	4.7681	194.593	41	67	64.0577	73.267	211	11	102.592	0.00709742
KAF4083002.1	KAF4083002.1	hypothetical protein AMELA_G00134940 [Ameiurus melas]	57063	8.8872	194.548	10	27	57.6336	34.5248	43	3	92.9497	0.00728425
XP_029613915.1	XP_029613915.1	fibulin-1-like isoform X1 [Salmo trutta]	75438	4.8311	194.313	33	49	70.1299	32.1793	183	6	105.895	0.00665608
XP_029593018.1	XP_029593018.1	complement C3-like [Salmo trutta]	184497	5.8301	194.254	44	143	44.2909	98.6149	173	4	109.09	0.00643235
XP_038583679.1	XP_038583679.1	serine/threonine-protein kinase Sgk3 isoform X2 [Micropterus salmoides]	56783	6.4072	194.208	11	30	60.5691	89.4774	36	1	115.456	0.00665716
XP_019220139.1	XP_019220139.1	serum amyloid P-component [Oreochromis niloticus]	25001	8.4448	194.129	9	15	52.2321	21.5784	60	2	95.6258	0.00527394
XP_042608554.1	XP_042608554.1	fibulin-1 isoform X3 [Cyprinus carpio]	72574	4.7373	194.119	26	43	65.5689	54.4473	102	2	116.697	0.00645301
KAF7695803.1	KAF7695803.1	hypothetical protein HF521_005897 [Silurus meridionalis]	126764	4.8369	193.696	29	74	49.3438	73.8921	149	2	114.1	0.00650379
TMS18097.1	TMS18097.1	Serine/threonine-protein kinase Sgk1 [Larimichthys crocea]	48554	6.835	193.367	8	31	44.9412	79.2213	32	1	109.925	0.00594447
XP_019752533.1	XP_019752533.1	PREDICTED: C3 and PZP-like alpha-2-macroglobulin domain-containing protein 8 isoform X2 [Hippocampus comes]	207779	6.394	193.203	34	122	39.1026	91.6968	163	7	107.723	0.00686116
XP_039904938.1	XP_039904938.1	CD109 antigen-like isoform X2 [Simochromis diagramma]	154855	5.9224	193.159	28	90	44.4837	60.1153	154	5	101.49	0.00725981
XP_034017528.1	XP_034017528.1	serine/threonine-protein kinase Sgk1 isoform X2 [Thalassophryne amazonica]	69742	7.8516	192.805	8	32	33.5494	51.8432	35	1	111.859	0.00718672
XP_014025202.1	XP_014025202.1	C3 and PZP-like alpha-2-macroglobulin domain-containing protein 8 isoform X1 [Salmo salar]	207030	5.7598	192.775	33	112	38.5361	91.6586	158	5	99.6368	0.00626595
XP_043099088.1	XP_043099088.1	myocyte-specific enhancer factor 2A [Puntigrus tetrazona]	47547	6.4277	192.631	8	23	46.0317	70.8193	23	0	113.531	0.00757591
XP_026857595.2	XP_026857595.2	fibulin-2-like isoform X2 [Electrophorus electricus]	127852	5.0054	192.393	46	85	59.9309	70.1996	194	11	110.253	0.00671124
XP_035993187.1	XP_035993187.1	complement C3 isoform X1 [Fundulus heteroclitus]	186020	6.8071	192.093	31	131	33.5347	96.1981	136	6	93.3529	0.00683509
XP_019948563.1	XP_019948563.1	PREDICTED: neuronal pentraxin-1-like [Paralichthys olivaceus]	64730	5.4185	191.994	16	40	64.1638	68.9289	53	1	120.604	0.00684634
XP_014865281.1	XP_014865281.1	PREDICTED: serum response factor isoform X2 [Poecilia mexicana]	55595	6.6226	191.589	4	20	17.2161	16.3043	30	2	116.999	0.00581434
PNI15783.1	PNI15783.1	PZP isoform 1 [Pan troglodytes]	163791	5.8916	191.547	40	88	48.1781	101.64	157	8	105.805	0.0065207
XP_039994173.1	XP_039994173.1	CD109 antigen-like isoform X1 [Xiphias gladius]	121999	5.4946	191.518	17	61	43.0909	98.7563	86	2	99.0176	0.00741442
XP_035988391.1	XP_035988391.1	fibulin-1 [Fundulus heteroclitus]	75533	4.96	191.333	23	45	57.948	57.0276	82	1	130.835	0.00621892
XP_022062217.1	XP_022062217.1	fibulin-1-like isoform X2 [Acanthochromis polyacanthus]	73797	4.7754	191.255	27	46	58.2222	77.2297	101	2	125.069	0.00670117
XP_023854404.1	XP_023854404.1	C3 and PZP-like alpha-2-macroglobulin domain-containing protein 8 [Salvelinus alpinus]	205623	5.5884	191.172	33	113	35.428	93.2525	165	5	100.336	0.00614765
XP_036453897.1	XP_036453897.1	alpha-2-macroglobulin-like isoform X2 [Colossoma macropomum]	159139	5.4507	191.012	28	92	43.9468	99.7079	95	1	121.832	0.00675632
KAA0708243.1	KAA0708243.1	TGF-beta-1-binding protein [Triplophysa tibetana]	150531	5.5767	190.801	25	73	47.4981	107.052	140	3	97.2213	0.00724565
XP_027016764.1	XP_027016764.1	serum paraoxonase/arylesterase 2-like [Tachysurus fulvidraco]	39335	4.9819	190.566	11	24	38.9831	50.632	32	1	115.197	0.0066999
KAG5836894.1	KAG5836894.1	hypothetical protein ANANG_G00233520 [Anguilla anguilla]	166345	5.0332	190.564	35	98	48.706	81.3563	146	5	109.286	0.00660459
XP_030207618.1	XP_030207618.1	complement C3-like [Gadus morhua]	194834	6.3867	190.325	39	134	43.3865	65.8174	188	4	101.97	0.00657134
XP_037619811.1	XP_037619811.1	complement C3-like isoform X3 [Sebastes umbrosus]	185033	5.937	190.317	38	139	42.8744	87.921	131	6	115.874	0.00624706
KTF92741.1	KTF92741.1	hypothetical protein cypCar_00021012 [Cyprinus carpio]	163901	4.6011	190.153	30	89	48.9116	89.8885	106	5	107.152	0.00644734
XP_023256049.1	XP_023256049.1	fibulin-1-like [Seriola lalandi dorsalis]	74095	4.8149	190.129	28	48	65.8789	80.2516	107	2	120.878	0.00673922
XP_039974299.1	XP_039974299.1	neuronal pentraxin-1 [Xiphias gladius]	67369	5.5591	190.085	14	46	52.8548	69.2612	68	2	114.461	0.00732045
XP_038873439.1	XP_038873439.1	myocyte-specific enhancer factor 2A-like isoform X3 [Salvelinus namaycush]	45560	9.6489	189.778	7	19	56.9412	37.2559	28	0	118.757	0.00810004
XP_029483499.1	XP_029483499.1	LOW QUALITY PROTEIN: complement C3-like [Oncorhynchus nerka]	184853	5.9531	189.294	45	145	47.7764	104.534	140	8	111.576	0.00644255
XP_042351804.1	XP_042351804.1	fibulin-1 isoform X1 [Plectropomus leopardus]	75791	4.9043	189.114	23	49	55.5556	72.5315	72	1	127.407	0.00662638
CAG06344.1	CAG06344.1	unnamed protein product, partial [Tetraodon nigroviridis]	62438	5.1973	189.006	20	40	58.0247	56.9656	87	1	112.652	0.00724797
XP_036930256.1	XP_036930256.1	alpha-2-macroglobulin-like [Acanthopagrus latus]	161846	5.8975	188.884	29	97	38.0658	69.633	150	2	105.734	0.00731727
XP_036930229.1	XP_036930229.1	alpha-2-macroglobulin-like isoform X3 [Acanthopagrus latus]	161711	5.5649	188.729	27	99	39.0947	67.9581	121	3	104.141	0.00706467
XP_039540629.1	XP_039540629.1	serine/threonine-protein kinase Sgk3 [Pimephales promelas]	56097	6.0806	188.705	11	35	59.2593	87.1258	37	0	113.907	0.0071976
XP_039882165.1	XP_039882165.1	fibulin-1 isoform X1 [Simochromis diagramma]	74908	5.1709	188.603	27	46	72.7007	84.0408	128	1	115.688	0.00661405
PNI73453.1	PNI73453.1	FBLN2 isoform 2 [Pan troglodytes]	126428	4.5205	188.516	30	71	59.8818	63.9745	123	3	121.006	0.00662301
XP_038126586.1	XP_038126586.1	myocyte-specific enhancer factor 2A-like [Cyprinodon tularosa]	48838	8.3628	187.78	9	24	45.3745	72.9679	20	1	120.307	0.00736923
XP_040890035.1	XP_040890035.1	fibulin-2 [Toxotes jaculatrix]	151371	4.9658	187.74	49	98	56.1404	66.3796	188	11	109.964	0.00732827
XP_042247389.1	XP_042247389.1	CD109 antigen [Thunnus maccoyii]	163177	4.9424	187.721	38	72	55.8203	65.0294	141	10	104.232	0.00729586
AWO97927.1	AWO97927.1	putative transcription intermediary factor 1-alpha-like [Scophthalmus maximus]	182971	5.4507	187.583	52	127	52.7207	85.3935	225	6	116.141	0.00684603
XP_039465735.1	XP_039465735.1	alpha-2-macroglobulin-like isoform X1 [Oreochromis aureus]	158265	5.9473	187.557	19	89	30.1688	62.7634	116	2	94.3532	0.00717105
XP_042180912.1	XP_042180912.1	fibulin-2-like [Oncorhynchus tshawytscha]	159741	5.5605	187.413	37	106	50.9763	72.2484	161	3	117.279	0.00705537
XP_012722403.2	XP_012722403.2	complement C3 [Fundulus heteroclitus]	186386	6.3823	187.399	43	144	39.0156	73.9026	143	10	115.639	0.00682939
TSK13428.1	TSK13428.1	Fibulin-1 [Bagarius yarrelli]	66555	5.0947	187.274	20	36	62.0462	61.5655	83	2	119.16	0.00689608
XP_034381066.1	XP_034381066.1	CD109 antigen [Cyclopterus lumpus]	151196	5.2134	187.179	29	74	57.3497	72.9602	165	4	103.391	0.00697075
XP_041705090.1	XP_041705090.1	C3 and PZP-like alpha-2-macroglobulin domain-containing protein 8 [Coregonus clupeaformis]	206679	5.7173	187.139	47	113	48.0624	81.4176	196	7	99.2683	0.00638546
XP_030623366.1	XP_030623366.1	myocyte-specific enhancer factor 2C isoform X5 [Chanos chanos]	50566	8.8271	186.766	8	28	25.7447	102.621	19	0	123.486	0.00578346
XP_024154186.1	XP_024154186.1	myocyte-specific enhancer factor 2D homolog [Oryzias melastigma]	60423	5.8008	186.716	11	28	41.0122	68.9768	63	1	102.805	0.00662582
XP_042171212.1	XP_042171212.1	LOW QUALITY PROTEIN: albumin 2-like [Oncorhynchus tshawytscha]	67090	5.5986	186.5	21	56	53.7829	90.8959	56	3	124.543	0.00615703
XP_029908502.1	XP_029908502.1	fibulin-2-like isoform X1 [Myripristis murdjan]	152648	5.0273	186.438	39	95	52.8139	53.3357	176	7	114.477	0.00668341
XP_022535453.1	XP_022535453.1	myocyte-specific enhancer factor 2A isoform X5 [Astyanax mexicanus]	55752	7.7065	186.182	5	25	23.7911	36.2543	23	1	102.115	0.0066356
XP_038638498.1	XP_038638498.1	fibulin-1-like [Scyliorhinus canicula]	91375	4.8091	186.086	23	64	57.9073	37.7573	111	0	123.194	0.00713185
TDH01059.1	TDH01059.1	hypothetical protein EPR50_G00176200 [Perca flavescens]	60243	8.2485	185.955	13	20	46.8484	95.7051	39	4	111.072	0.00546463
XP_022622089.1	XP_022622089.1	CD109 antigen-like [Seriola dumerili]	162690	4.9966	185.767	28	75	40.9369	79.1006	100	2	114.823	0.00676005
XP_043915971.1	XP_043915971.1	serum response factor isoform X3 [Protopterus annectens]	53323	7.9922	185.51	9	17	54.9906	68.8541	41	2	121.911	0.00671799
XP_021417220.2	XP_021417220.2	complement C3-like [Oncorhynchus mykiss]	170185	6.1831	185.421	34	126	47.8827	83.4848	133	1	109.607	0.00664424
KAG7316435.1	KAG7316435.1	hypothetical protein KOW79_019976 [Hemibagrus wyckioides]	161806	4.7271	185.324	33	80	56.5817	76.8618	115	9	108.153	0.00691311
KAF0045303.1	KAF0045303.1	hypothetical protein F2P81_001832 [Scophthalmus maximus]	149023	6.1758	185.113	28	84	39.6539	93.5593	114	2	107.92	0.00687595
XP_033968054.1	XP_033968054.1	CD109 antigen-like [Pseudochaenichthys georgianus]	152408	5.2207	184.875	28	82	45.5467	77.4443	99	6	105.268	0.00662998
XP_032819222.1	XP_032819222.1	fibulin-1-like [Petromyzon marinus]	109156	4.7344	184.793	36	56	70.999	73.9562	122	5	121.747	0.00711426
XP_033823174.1	XP_033823174.1	fibulin-2 [Periophthalmus magnuspinnatus]	144622	4.9966	184.691	35	81	50	88.2285	154	6	109.277	0.00607451
XP_015239892.1	XP_015239892.1	PREDICTED: serine/threonine-protein kinase Sgk3 [Cyprinodon variegatus]	56488	6.8906	184.496	8	30	46.4213	70.7621	24	0	105.836	0.00679056
KAF7703222.1	KAF7703222.1	hypothetical protein HF521_022229 [Silurus meridionalis]	47140	7.8018	184.43	7	20	28.9352	83.3459	42	2	80.9172	0.0072623
XP_013880934.1	XP_013880934.1	PREDICTED: fibulin-2 isoform X2 [Austrofundulus limnaeus]	122940	5.4009	184.205	32	79	49.7782	65.4754	124	3	114.446	0.00738081
XP_020777024.1	XP_020777024.1	myocyte-specific enhancer factor 2C isoform X3 [Boleophthalmus pectinirostris]	47219	8.3687	184.173	8	22	39.0411	96.6015	24	0	133.128	0.00694206
XP_033939517.1	XP_033939517.1	fibulin-2 [Pseudochaenichthys georgianus]	143990	4.9893	183.976	44	98	61.2557	65.3898	175	9	108.785	0.0067988
XP_037312470.1	XP_037312470.1	myocyte-specific enhancer factor 2A-like [Pungitius pungitius]	48465	8.1152	183.695	6	21	37.1681	110.768	16	0	123.182	0.00682641
XP_040044321.1	XP_040044321.1	serum response factor-binding protein 1 [Gasterosteus aculeatus aculeatus]	63543	6.2578	183.584	12	62	27.768	88.4424	54	0	123.946	0.00640518
XP_035392339.1	XP_035392339.1	alpha-2-macroglobulin-like protein 1 [Electrophorus electricus]	159602	5.0112	183.583	46	65	56.1682	63.3394	201	13	106.822	0.00645141
XP_016523705.1	XP_016523705.1	PREDICTED: myocyte-specific enhancer factor 2A isoform X12 [Poecilia formosa]	43591	7.9189	183.55	8	18	49.14	35.9388	30	2	100.107	0.00729512
XP_029965233.1	XP_029965233.1	alpha-1-macroglobulin-like [Salarias fasciatus]	161615	5.2603	183.453	28	100	38.6254	104.459	121	1	106.577	0.00665321
XP_029137498.1	XP_029137498.1	complement C3-like [Labrus bergylta]	165934	5.9722	183.451	37	117	35.5228	104.784	132	4	108.981	0.00721298
XP_041843112.1	XP_041843112.1	myocyte-specific enhancer factor 2D isoform X2 [Melanotaenia boesemani]	59906	6.6299	183.408	6	27	42.7549	110.251	17	0	99.6986	0.00790259
XP_031701324.1	XP_031701324.1	fibulin-2-like [Anarrhichthys ocellatus]	132928	5.1401	183.229	45	93	57.4274	62.3881	174	3	119.314	0.00727935
XP_023274810.1	XP_023274810.1	myocyte-specific enhancer factor 2C-like isoform X2 [Seriola lalandi dorsalis]	49967	7.5396	183.082	11	23	44.1114	36.3125	62	1	99.4368	0.00641703
AWP06923.1	AWP06923.1	putative myocyte-specific enhancer factor 2C [Scophthalmus maximus]	47001	8.0098	183.053	9	21	50.3448	91.4275	41	0	115.86	0.00769499
XP_037634168.1	XP_037634168.1	myocyte enhancer factor 2cb isoform X4 [Sebastes umbrosus]	55858	7.938	183.012	9	27	33.2039	91.001	44	0	116.6	0.0059998
XP_034733993.1	XP_034733993.1	fibulin-1 isoform X2 [Etheostoma cragini]	63652	4.8149	183.006	19	38	60.5489	81.7797	55	0	136.611	0.00679416
XP_031440306.2	XP_031440306.2	LOW QUALITY PROTEIN: alpha-2-macroglobulin-like [Clupea harengus]	157091	5.8491	182.841	25	87	36.9048	99.9047	79	3	124.178	0.00627016
XP_035602858.1	XP_035602858.1	serum response factor-like isoform X1 [Oncorhynchus keta]	54152	6.6665	182.797	9	16	31.5385	24.9561	40	0	124.026	0.00754057
XP_031651721.1	XP_031651721.1	alpha-2-macroglobulin-like isoform X5 [Oncorhynchus kisutch]	110740	5.5327	182.796	10	65	23.0387	89.4868	38	2	111.808	0.00585152
XP_019942023.1	XP_019942023.1	PREDICTED: fibulin-2-like [Paralichthys olivaceus]	147650	4.8794	182.34	49	96	64.7719	72.3916	169	9	114.972	0.00678614
XP_041641340.1	XP_041641340.1	complement C3-like isoform X2 [Cheilinus undulatus]	198172	6.4175	182.279	41	151	45.5941	90.3642	133	6	108.385	0.00627917
XP_008403081.1	XP_008403081.1	PREDICTED: myocyte-specific enhancer factor 2A-like isoform X2 [Poecilia reticulata]	48789	7.9556	182.254	4	26	36.9565	43.9988	26	0	100.305	0.00825691
KAE8282229.1	KAE8282229.1	Serum response factor-binding protein 1 [Larimichthys crocea]	63849	5.4727	182.251	17	64	34.9736	117.184	31	0	116.735	0.00714175
XP_042156573.1	XP_042156573.1	CD109 antigen [Oncorhynchus tshawytscha]	160323	4.8677	182.063	36	87	49.8958	92.3709	216	5	95.5304	0.00710194
KAF4101411.1	KAF4101411.1	hypothetical protein G5714_017843 [Onychostoma macrolepis]	64459	8.4053	181.917	9	38	25.9762	89.3229	22	1	127.726	0.00730619
ROI37129.1	ROI37129.1	Fibulin-1 [Anabarilius grahami]	58237	4.8911	181.908	15	36	39.0244	93.8107	49	2	117.991	0.00643947
XP_029135786.1	XP_029135786.1	pentraxin fusion protein-like [Labrus bergylta]	24650	5.1416	181.728	6	22	52.9412	45.7282	23	1	109.494	0.00599876
KAF7699973.1	KAF7699973.1	hypothetical protein HF521_002931 [Silurus meridionalis]	156027	5.0347	181.678	34	78	52.208	97.1991	141	6	97.7844	0.00597259
KAG9355739.1	KAG9355739.1	hypothetical protein JZ751_000577 [Albula glossodonta]	59159	8.874	181.163	17	51	28.0534	101.009	43	2	115.409	0.00647653
XP_036432272.1	XP_036432272.1	LOW QUALITY PROTEIN: fibulin-1 [Colossoma macropomum]	74952	5.2178	181.065	20	45	55.814	75.6293	67	1	122.839	0.00722855
XP_039972401.1	XP_039972401.1	fibulin-2 isoform X2 [Xiphias gladius]	148100	5.0449	180.821	46	107	57.1964	84.0428	169	6	106.92	0.00722845
XP_006806627.1	XP_006806627.1	serum response factor-like isoform X2 [Neolamprologus brichardi]	52074	5.8682	180.767	9	21	33.5968	46.1738	36	1	119.755	0.00686386
XP_029283310.1	XP_029283310.1	serum response factor-like isoform X1 [Cottoperca gobio]	45560	6.063	180.449	9	18	32.3596	45.1283	60	1	98.988	0.00697723
XP_024259472.2	XP_024259472.2	C3 and PZP-like alpha-2-macroglobulin domain-containing protein 8 [Oncorhynchus tshawytscha]	207058	5.6646	180.334	37	113	40.7427	79.9624	176	5	97.5142	0.00643465
XP_038553841.1	XP_038553841.1	fibulin-2 isoform X2 [Micropterus salmoides]	147199	5.1797	180.244	49	97	58.4778	87.7843	174	4	122.234	0.00669804
XP_034755218.1	XP_034755218.1	CD109 antigen [Etheostoma cragini]	163557	4.9292	180.142	37	81	54.3537	74.7939	193	11	98.5409	0.00685693
XP_036964161.1	XP_036964161.1	fibulin-1 isoform X2 [Acanthopagrus latus]	74097	4.6523	179.946	23	48	59.0574	70.4876	105	1	112.736	0.00688233
XP_033933311.1	XP_033933311.1	serine/threonine-protein kinase Sgk3 isoform X1 [Pseudochaenichthys georgianus]	55978	6.0278	179.815	6	33	43.595	73.6965	21	1	107.195	0.0065034
KAB5545992.1	KAB5545992.1	hypothetical protein PHYPO_G00067000 [Pangasianodon hypophthalmus]	121895	4.8721	179.697	33	77	59.0537	84.5447	114	1	119.322	0.00638704
XP_034162245.1	XP_034162245.1	LOW QUALITY PROTEIN: alpha-2-macroglobulin-like protein 1 [Pangasianodon hypophthalmus]	154790	7.8398	179.594	24	87	40.3559	71.0791	98	3	103.615	0.00636915
XP_024123002.1	XP_024123002.1	myocyte-specific enhancer factor 2D isoform X6 [Oryzias melastigma]	60147	6.3765	179.582	5	28	17.3214	94.8603	23	0	93.8137	0.004171
XP_038671256.1	XP_038671256.1	complement C4-like [Scyliorhinus canicula]	191400	7.1865	179.499	32	126	35.7858	107.617	158	5	106.238	0.00706663
XP_036377903.1	XP_036377903.1	C3 and PZP-like alpha-2-macroglobulin domain-containing protein 8 isoform X2 [Megalops cyprinoides]	203962	5.9297	179.321	29	113	37.779	95.9254	86	2	115.015	0.00767807
KAG7510216.1	KAG7510216.1	CD109 antigen-like [Solea senegalensis]	115484	4.708	179.298	20	49	54.0076	83.8346	102	4	110.33	0.00647923
TMS16202.1	TMS16202.1	Fibulin-2 [Larimichthys crocea]	133280	5.48	179.19	40	87	60.0498	73.702	151	5	121.714	0.006781
XP_030260340.1	XP_030260340.1	CD109 antigen isoform X2 [Sparus aurata]	162421	4.793	179.059	30	61	57.8157	89.1529	97	4	119.566	0.00690779
XP_036961126.1	XP_036961126.1	fibulin-2-like [Acanthopagrus latus]	132362	5.1328	179.012	47	87	61.9917	81.2122	175	7	112.623	0.00616684
XP_030642808.1	XP_030642808.1	serine/threonine-protein kinase Sgk1 isoform X1 [Chanos chanos]	67878	7.8721	178.922	12	30	49.1611	54.2874	35	2	122.915	0.00636844
TWW56875.1	TWW56875.1	Fibulin-2 [Takifugu flavidus]	130113	4.8779	178.654	50	84	63.3672	74.4392	188	9	119.466	0.00677981
XP_024270113.2	XP_024270113.2	complement C3 [Oncorhynchus tshawytscha]	186210	5.9766	177.963	49	145	45.3246	88.5738	179	4	109.759	0.00695478
KAF3689349.1	KAF3689349.1	Fibulin-2 [Channa argus]	169124	4.8604	177.332	55	111	67.5605	74.1421	200	5	116.825	0.00678007
KAF1392384.1	KAF1392384.1	hypothetical protein PFLUV_G00027290 [Perca fluviatilis]	48747	9.0088	177.308	7	22	34.6491	60.9564	18	0	109.273	0.00636801
XP_032902979.1	XP_032902979.1	C3 and PZP-like alpha-2-macroglobulin domain-containing protein 8 isoform X2 [Amblyraja radiata]	206617	5.8535	177.251	41	116	41.2432	98.9386	168	7	120.284	0.00657494
JAO34617.1	JAO34617.1	SDPR, partial [Poeciliopsis prolifica]	57654	5.6191	176.818	9	39	37.6404	86.3813	32	0	111.644	0.00539569
XP_035811302.1	XP_035811302.1	serum response factor-binding protein 1 isoform X2 [Amphiprion ocellaris]	62377	9.085	176.773	15	55	25.6781	96.6029	49	0	124.337	0.00610845
KAF5896719.1	KAF5896719.1	solute carrier family 2, facilitated glucose transporter member 12, partial [Clarias magur]	111103	7.478	176.73	23	51	49.4571	58.5647	91	6	105.794	0.00642183
TSL68188.1	TSL68188.1	Myocyte-specific enhancer factor 2A [Bagarius yarrelli]	38050	8.4741	176.634	17	16	50.1433	52.0349	92	12	86.2966	0.00691679
XP_023839109.1	XP_023839109.1	serum response factor isoform X2 [Salvelinus alpinus]	49155	6.4189	176.379	6	16	33.8266	52.0538	34	0	110.728	0.00678392
KAF7701873.1	KAF7701873.1	hypothetical protein HF521_001156 [Silurus meridionalis]	75205	4.9937	176.251	24	43	71.7836	55.3988	120	3	115.699	0.00670653
KAF7693263.1	KAF7693263.1	hypothetical protein HF521_008579 [Silurus meridionalis]	156013	4.7637	176.026	40	97	52.2238	69.6958	132	4	125.483	0.00648219
XP_032446239.1	XP_032446239.1	alpha-2-macroglobulin-like protein 1 isoform X3 [Xiphophorus hellerii]	162624	5.1006	175.968	37	113	48.7788	86.6654	164	4	103.049	0.00668917
XP_039539919.1	XP_039539919.1	myocyte enhancer factor 2aa isoform X9 [Pimephales promelas]	49347	8.8887	175.964	7	24	46.4208	105.263	22	0	117.72	0.00732383
XP_042080465.1	XP_042080465.1	complement C3 [Haplochromis burtoni]	128580	6.3618	175.962	23	108	30.776	131.779	67	0	124.909	0.00767976
NP_001192916.1	NP_001192916.1	voltage-dependent calcium channel subunit alpha-2/delta-1 precursor [Bos taurus]	123088	4.9351	175.935	20	79	37.3052	102.839	80	0	120.146	0.00772938
XP_006806710.1	XP_006806710.1	serum response factor-binding protein 1 isoform X2 [Neolamprologus brichardi]	60541	6.2798	175.729	17	58	26.4432	97.5327	52	2	110.1	0.00613779
XP_034722590.1	XP_034722590.1	alpha-2-macroglobulin-like [Etheostoma cragini]	162511	5.313	175.58	26	106	35.6463	95.3516	73	3	95.3692	0.0062593
XP_008405197.1	XP_008405197.1	PREDICTED: C3 and PZP-like alpha-2-macroglobulin domain-containing protein 8 [Poecilia reticulata]	207560	6.4717	175.121	30	117	33.7621	85.2354	128	4	98.987	0.006735
XP_035477601.1	XP_035477601.1	alpha-2-macroglobulin isoform X2 [Scophthalmus maximus]	159494	5.6045	174.998	35	93	50.933	72.7801	237	7	101.255	0.00707293
XP_016410418.1	XP_016410418.1	PREDICTED: serum response factor-like isoform X3 [Sinocyclocheilus rhinocerous]	50828	6.9961	174.986	6	21	34.5455	63.0019	31	0	111.792	0.00721468
XP_016318916.1	XP_016318916.1	PREDICTED: serum deprivation-response protein-like [Sinocyclocheilus anshuiensis]	50334	4.7124	174.93	11	34	52.7778	77.4655	60	0	121.418	0.00754588
XP_030222454.1	XP_030222454.1	fibulin-1 isoform X2 [Gadus morhua]	73579	4.9146	174.624	24	43	56.9956	65.6976	107	2	123.675	0.00663246
XP_042151460.1	XP_042151460.1	myocyte-specific enhancer factor 2D homolog isoform X3 [Oncorhynchus tshawytscha]	59724	7.9937	174.475	11	27	33.2737	90.8373	55	1	93.9477	0.0063282
XP_038629996.1	XP_038629996.1	pregnancy zone protein-like [Scyliorhinus canicula]	167206	5.7979	174.407	33	103	41.5888	86.2614	144	5	107.694	0.00652896
XP_004077857.1	XP_004077857.1	serum paraoxonase/arylesterase 2 [Oryzias latipes]	40239	5.458	174.173	12	24	56.0563	56.7542	47	1	111.702	0.00553687
XP_040043912.1	XP_040043912.1	STKc_SGK domain-containing protein isoform X1 [Gasterosteus aculeatus aculeatus]	49064	6.293	174.137	11	29	43.2558	79.2074	35	3	110.543	0.00721754
XP_028254422.1	XP_028254422.1	serum response factor-binding protein 1 isoform X2 [Parambassis ranga]	66826	8.7231	173.852	16	64	26.4055	109.895	66	0	121.037	0.00737831
XP_034753984.1	XP_034753984.1	serum response factor b isoform X2 [Etheostoma cragini]	60394	8.2485	173.658	8	20	41.4261	97.8036	20	1	94.1169	0.00504511
XP_011607755.2	XP_011607755.2	myocyte-specific enhancer factor 2D homolog isoform X3 [Takifugu rubripes]	59996	6.6196	173.623	10	28	39.2982	84.8058	62	0	101.977	0.0069826
XP_028450259.1	XP_028450259.1	complement C3-like [Perca flavescens]	184830	5.9312	173.613	32	143	32.4471	97.0714	61	2	122.848	0.00629033
XP_021330222.1	XP_021330222.1	eukaryotic translation initiation factor 4 gamma 3 isoform X7 [Danio rerio]	189073	5.6235	173.552	34	137	40.8746	98.2503	123	5	109.104	0.00719842
XP_030601195.1	XP_030601195.1	alpha-2-macroglobulin-like [Archocentrus centrarchus]	160826	4.9863	173.529	24	91	32.6897	82.8359	79	3	103.327	0.00636348
XP_029957876.1	XP_029957876.1	myocyte-specific enhancer factor 2D isoform X4 [Salarias fasciatus]	58306	8.7583	173.447	8	27	37.8182	77.8114	42	2	89.0906	0.00705131
XP_026204814.1	XP_026204814.1	serum response factor-binding protein 1 isoform X2 [Anabas testudineus]	62953	5.8286	173.362	22	60	33.1541	98.9664	63	4	122.915	0.00670047
XP_043081723.1	XP_043081723.1	serine/threonine-protein kinase Sgk3 [Puntigrus tetrazona]	55988	6.4966	173.144	7	34	37.6543	41.1923	26	0	119.657	0.00780318
XP_005169394.1	XP_005169394.1	fibulin-2 isoform X2 [Danio rerio]	151868	4.9424	173.025	37	98	50.698	100.958	135	3	122.576	0.00675034
KAF5170071.1	KAF5170071.1	hypothetical protein HST_G00047650 [Hippoglossus stenolepis]	73632	4.8516	172.916	28	44	58.4934	62.5044	104	4	111.365	0.00734361
XP_032810743.1	XP_032810743.1	serine/threonine-protein kinase Sgk2-like isoform X1 [Petromyzon marinus]	55965	6.293	172.806	14	30	58.502	114.693	64	2	101.525	0.00667724
XP_036001157.1	XP_036001157.1	myocyte-specific enhancer factor 2D homolog [Fundulus heteroclitus]	61186	5.6016	172.785	12	27	42.1233	78.9846	51	0	120.607	0.00677761
XP_029938578.1	XP_029938578.1	C3 and PZP-like alpha-2-macroglobulin domain-containing protein 8 [Salarias fasciatus]	207733	6.1934	172.777	31	114	38.8324	118.912	85	2	122.188	0.00659496
XP_038583673.1	XP_038583673.1	CD109 antigen [Micropterus salmoides]	162272	5.2793	172.512	29	87	46.0798	81.1942	153	4	105.212	0.00670639
XP_029535824.1	XP_029535824.1	complement C3-like [Oncorhynchus nerka]	170670	6.4409	172.399	37	125	48.3388	87.6864	175	3	102.266	0.00695068
XP_024270826.2	XP_024270826.2	complement C3-like [Oncorhynchus tshawytscha]	184926	5.8799	172.215	42	146	45.3726	101.706	148	10	100.116	0.00651226
XP_024298410.2	XP_024298410.2	alpha-2-macroglobulin [Oncorhynchus tshawytscha]	162938	5.8682	172.169	29	77	44.4216	93.4528	82	3	106.686	0.00609085
XP_023810324.1	XP_023810324.1	C3 and PZP-like alpha-2-macroglobulin domain-containing protein 8 [Oryzias latipes]	208288	5.9077	172.052	34	120	38.515	95.1754	142	1	115.888	0.0066099
XP_021166954.1	XP_021166954.1	serum response factor b isoform X6 [Fundulus heteroclitus]	46136	9.2959	171.984	11	23	62.9712	68.9287	31	2	97.0547	0.00516799
KAF0037678.1	KAF0037678.1	hypothetical protein F2P81_010552 [Scophthalmus maximus]	111226	6.3208	171.86	28	91	39.9596	87.981	90	5	105.421	0.00678959
XP_007255502.2	XP_007255502.2	CD109 antigen isoform X1 [Astyanax mexicanus]	162727	4.4678	171.687	28	81	46.2963	83.4776	129	7	104.495	0.00625482
XP_036930242.1	XP_036930242.1	alpha-2-macroglobulin-like [Acanthopagrus latus]	161669	5.7891	171.492	24	97	33.6763	71.7483	121	2	104.284	0.00712901
XP_010768658.1	XP_010768658.1	PREDICTED: CD109 antigen [Notothenia coriiceps]	150450	4.9175	171.268	35	83	55.7018	76.8218	160	5	101.65	0.00609743
AAC63407.1	AAC63407.1	serum albumin-like protein, partial [Petromyzon marinus]	61415	6.1816	171.263	14	46	47.0054	85.5126	63	1	109.672	0.00650661
XP_041717732.1	XP_041717732.1	serine/threonine-protein kinase Sgk3-like [Coregonus clupeaformis]	56180	5.9766	170.945	10	31	47.0103	88.4546	49	1	116.176	0.00672277
KTG44115.1	KTG44115.1	hypothetical protein cypCar_00028359, partial [Cyprinus carpio]	92004	4.4004	170.928	19	44	61.6505	78.6217	72	3	119.909	0.00673608
XP_029028272.1	XP_029028272.1	alpha-2-macroglobulin-like isoform X1 [Betta splendens]	161420	5.4053	170.861	23	88	33.8144	87.1332	97	2	100.215	0.00697429
KAF7663067.1	KAF7663067.1	hypothetical protein LDENG_00218770 [Lucifuga dentata]	210569	6.1216	170.731	35	118	38.4942	100.249	109	2	118.01	0.0066585
XP_034166578.1	XP_034166578.1	LOW QUALITY PROTEIN: alpha-2-macroglobulin-like [Pangasianodon hypophthalmus]	159814	5.7407	170.582	24	89	39.972	78.3128	119	3	101.877	0.00693498
XP_042634191.1	XP_042634191.1	CD109 antigen-like isoform X2 [Cyprinus carpio]	167047	4.5908	170.47	27	87	48.1654	92.0744	109	4	106.937	0.00701244
KAE8300822.1	KAE8300822.1	Complement C3 Complement C3 beta chain Complement C3 alpha chain [Larimichthys crocea]	170115	5.9019	170.124	38	126	41.5789	74.4396	172	10	98.7758	0.00687323
XP_022071816.1	XP_022071816.1	alpha-2-macroglobulin-like [Acanthochromis polyacanthus]	155615	6.5874	169.9	19	84	32.7623	101.829	102	1	99.6478	0.00708566
XP_028673533.1	XP_028673533.1	beta-Ala-His dipeptidase-like [Erpetoichthys calabaricus]	46857	5.5693	169.837	7	35	30.5687	85.1007	25	0	101.614	0.00663641
TSK53811.1	TSK53811.1	Hydroxylysine kinase [Bagarius yarrelli]	72268	5.71	169.699	8	42	40.8133	112.295	22	0	123.505	0.0055447
XP_037402274.1	XP_037402274.1	alpha-2-macroglobulin-like [Pygocentrus nattereri]	159520	5.729	169.581	28	94	44.6078	78.65	124	3	111.829	0.00773213
XP_030612794.1	XP_030612794.1	serine/threonine-protein kinase Sgk3 [Archocentrus centrarchus]	57137	7.418	169.312	4	37	32.9268	25.9219	19	0	98.1358	0.00682816
XP_031426507.1	XP_031426507.1	myocyte enhancer factor 2cb isoform X7 [Clupea harengus]	55216	9.1406	169.056	11	24	37.8431	92.1533	27	1	118.242	0.00536452
XP_036406063.1	XP_036406063.1	CD109 antigen [Megalops cyprinoides]	159996	4.5996	168.777	26	77	43.3818	90.3297	99	3	107.862	0.00665052
PWA14172.1	PWA14172.1	hypothetical protein CCH79_00012245, partial [Gambusia affinis]	98890	8.4111	168.714	16	61	28.2108	101.215	52	1	110.306	0.00735425
XP_028435566.1	XP_028435566.1	complement C3-like [Perca flavescens]	128404	6.0103	168.435	26	98	36.0656	80.1273	98	2	109.682	0.00651801
XP_034409396.1	XP_034409396.1	complement C4-B [Cyclopterus lumpus]	191280	7.0415	168.091	34	132	39.6835	56.6858	139	1	115.371	0.00710735
XP_043565214.1	XP_043565214.1	fibulin-1 isoform X2 [Chiloscyllium plagiosum]	76101	4.9731	167.985	25	45	72.3188	77.9976	86	3	113.482	0.00656921
AEJ08067.1	AEJ08067.1	complement component C3 [Xiphophorus hellerii]	184554	6.1948	167.976	43	150	43.6177	94.1482	171	6	113.36	0.00706908
AHZ41228.1	AHZ41228.1	complement component C3 [Larimichthys crocea]	185067	6.1143	167.931	36	129	37.2051	94.1522	149	5	108.752	0.00730664
XP_031710038.1	XP_031710038.1	serum response factor-binding protein 1 isoform X2 [Anarrhichthys ocellatus]	62370	8.9429	167.855	17	70	28.0289	134.249	34	1	126.392	0.00634236
XP_035630162.1	XP_035630162.1	CD109 antigen [Oncorhynchus keta]	162351	5.0171	167.842	32	88	44.0247	87.9776	182	8	99.3783	0.00661853
NP_001032750.1	NP_001032750.1	solute carrier family 6 member 6b [Danio rerio]	69851	5.3716	167.814	6	28	32.8	56.7736	30	1	94.425	0.00747428
XP_029980396.1	XP_029980396.1	myocyte-specific enhancer factor 2A-like [Sphaeramia orbicularis]	49518	9.1582	167.77	10	22	51.8438	82.6081	21	1	103.528	0.00580599
AYA57855.1	AYA57855.1	complement component 4 [Salvelinus malma]	191001	6.0439	167.467	42	118	36.9983	90.2806	104	7	117.195	0.00660488
XP_029136242.1	XP_029136242.1	CD109 antigen [Labrus bergylta]	154047	5.5298	167.37	35	83	51.4368	70.1699	173	8	105.69	0.00657792
XP_031722304.1	XP_031722304.1	myocyte-specific enhancer factor 2D homolog isoform X2 [Anarrhichthys ocellatus]	64406	6.438	167.3	9	28	33.5526	88.7963	39	0	95.0235	0.00684824
XP_035016162.1	XP_035016162.1	fibulin-2-like isoform X2 [Hippoglossus stenolepis]	132556	5.269	167.277	35	91	49.2512	84.5767	122	1	120.127	0.00727558
KTF88207.1	KTF88207.1	hypothetical protein cypCar_00019092 [Cyprinus carpio]	47611	6.4263	167.232	9	22	52.5346	88.6382	22	0	112.793	0.00674655
XP_038550831.1	XP_038550831.1	LOW QUALITY PROTEIN: fibulin-1-like [Micropterus salmoides]	73916	4.8384	167.079	24	46	52.1481	84.519	90	2	119.628	0.00726002
XP_039550981.1	XP_039550981.1	C3 and PZP-like alpha-2-macroglobulin domain-containing protein 8 isoform X2 [Pimephales promelas]	207246	5.874	166.926	37	121	43.609	91.3154	120	4	109.188	0.00698055
XP_034734697.1	XP_034734697.1	myocyte enhancer factor 2aa isoform X4 [Etheostoma cragini]	53113	8.4697	166.925	7	27	31.3765	65.871	21	1	125.329	0.00672905
XP_040002519.1	XP_040002519.1	serum response factor-like isoform X1 [Xiphias gladius]	53922	6.3311	166.891	8	19	27.8937	92.2324	28	1	121.386	0.00660846
XP_026161260.1	XP_026161260.1	C3 and PZP-like alpha-2-macroglobulin domain-containing protein 8 [Mastacembelus armatus]	207799	6.2476	166.826	49	115	50.1604	87.4762	211	11	110.503	0.00732464
XP_013868025.1	XP_013868025.1	PREDICTED: neuronal pentraxin-1-like [Austrofundulus limnaeus]	68204	4.4531	166.678	20	53	39.1234	66.4439	77	3	117.358	0.00699143
XP_022616644.1	XP_022616644.1	serum response factor-binding protein 1 [Seriola dumerili]	64473	6.8774	166.596	17	68	33.7979	138.154	37	0	124.122	0.00665995
QAB07503.1	QAB07503.1	IL-1beta [Schizothorax prenanti]	32012	5.5063	166.354	13	25	47.8723	73.6795	63	5	114.7	0.00741581
KAG1966972.1	KAG1966972.1	pregnancy zone protein [Pimephales promelas]	240662	5.6938	166.301	40	105	46.5666	79.3889	128	10	103.799	0.00675291
XP_042359642.1	XP_042359642.1	CD109 antigen [Plectropomus leopardus]	163324	4.6802	166.081	31	81	57.0941	89.5926	135	6	107.992	0.0070942
XP_028660430.1	XP_028660430.1	fibulin-1 isoform X2 [Erpetoichthys calabaricus]	75216	4.9468	165.979	27	37	65.5474	76.7489	101	4	113.916	0.00656077
XP_021451128.2	XP_021451128.2	complement C3-like [Oncorhynchus mykiss]	185209	6.2227	165.766	49	142	47.3558	91.9516	172	13	100.871	0.00645888
XP_039678877.1	XP_039678877.1	LOW QUALITY PROTEIN: alpha-2-macroglobulin-like [Perca fluviatilis]	159993	5.1812	165.702	15	103	24.6357	104.623	69	2	94.69	0.00658783
XP_018619978.2	XP_018619978.2	complement C4-like isoform X1 [Scleropages formosus]	192887	6.46	165.312	36	131	28.8462	71.6625	186	4	109.142	0.00690471
XP_034024095.1	XP_034024095.1	alpha-2-macroglobulin isoform X3 [Thalassophryne amazonica]	161391	5.6792	165.276	28	90	46.9416	100.862	150	2	112.02	0.00704225
XP_041801379.1	XP_041801379.1	fibulin-2-like [Chelmon rostratus]	132740	5.1812	165.257	40	83	57.0358	70.6556	134	7	121.804	0.00688943
XP_039619903.1	XP_039619903.1	alpha-2-macroglobulin-like [Polypterus senegalus]	159518	5.6484	165.216	26	102	41.7606	85.2573	94	3	105.16	0.00703553
PWA18826.1	PWA18826.1	hypothetical protein CCH79_00004807 [Gambusia affinis]	67647	8.7759	165.139	6	39	30.0955	55.4205	20	0	122.174	0.00674206
KAG5274054.1	KAG5274054.1	hypothetical protein AALO_G00158640 [Alosa alosa]	74182	4.6245	165.075	21	49	58.6006	56.745	112	2	110.156	0.00724766
XP_039666446.1	XP_039666446.1	C3 and PZP-like alpha-2-macroglobulin domain-containing protein 8 isoform X2 [Perca fluviatilis]	200935	5.9575	164.939	31	115	42.754	102.113	107	4	101.654	0.00685604
XP_041085481.1	XP_041085481.1	C3 and PZP-like alpha-2-macroglobulin domain-containing protein 8 [Polyodon spathula]	205991	5.8154	164.742	36	115	42.434	103.105	130	5	109.107	0.0064372
XP_042559573.1	XP_042559573.1	complement C3-like [Clupea harengus]	183403	5.6221	164.692	37	143	37.5758	71.4233	143	6	101.023	0.00643727
KTG36783.1	KTG36783.1	hypothetical protein cypCar_00008912 [Cyprinus carpio]	44327	8.2192	164.609	9	21	54.8148	92.8889	43	0	123.896	0.00806761
XP_043565213.1	XP_043565213.1	fibulin-1 isoform X1 [Chiloscyllium plagiosum]	78408	4.9951	164.253	28	48	74.0845	65.9029	94	3	113.892	0.00659015
XP_040018354.1	XP_040018354.1	myocyte enhancer factor 2aa isoform X3 [Gasterosteus aculeatus aculeatus]	50735	8.9971	164.075	6	24	31.6562	66.0359	27	1	85.4382	0.00790729
KAG7323016.1	KAG7323016.1	hypothetical protein KOW79_012718 [Hemibagrus wyckioides]	165271	4.9263	164.07	35	86	41.5989	81.685	166	7	104.696	0.00726247
XP_037318797.1	XP_037318797.1	alpha-2-macroglobulin-like [Pungitius pungitius]	158479	5.5093	163.952	36	107	45.8766	69.0243	161	6	109.3	0.00639044
XP_029985381.1	XP_029985381.1	CD109 antigen-like isoform X2 [Sphaeramia orbicularis]	162484	4.73	163.918	42	78	65.6655	88.615	134	7	101.139	0.00603583
PWA15046.1	PWA15046.1	hypothetical protein CCH79_00008710 [Gambusia affinis]	60699	5.7246	163.815	11	27	46.5969	92.2378	59	1	105.721	0.00704197
KAG7316104.1	KAG7316104.1	hypothetical protein KOW79_020970 [Hemibagrus wyckioides]	184058	6.2593	163.802	31	136	31.7961	93.2361	126	2	105.49	0.00764797
XP_039977765.1	XP_039977765.1	STKc_SGK domain-containing protein isoform X1 [Xiphias gladius]	48424	6.6313	163.747	7	32	43.7939	47.2685	52	0	103.455	0.00850336
XP_020462692.1	XP_020462692.1	LOW QUALITY PROTEIN: C3 and PZP-like alpha-2-macroglobulin domain-containing protein 8 [Monopterus albus]	208189	6.1875	163.706	32	110	33.9754	89.7353	152	5	97.0096	0.00818803
XP_035392341.1	XP_035392341.1	alpha-2-macroglobulin-like protein 1 [Electrophorus electricus]	158663	5.0361	163.638	36	66	48.0609	66.9217	151	10	108.031	0.00668775
TKS77794.1	TKS77794.1	Fibulin-2 [Collichthys lucidus]	133164	5.3291	163.611	44	88	64.4518	71.8236	202	4	114.706	0.00708475
XP_034161432.1	XP_034161432.1	myocyte enhancer factor 2aa isoform X4 [Pangasianodon hypophthalmus]	49620	9.2109	163.56	7	22	31.4655	79.5839	29	0	96.7797	0.00712812
TRY91512.1	TRY91512.1	hypothetical protein DNTS_029479, partial [Danionella translucida]	69900	4.8149	163.54	19	42	57.837	63.1963	71	5	99.8555	0.0065851
XP_035010994.1	XP_035010994.1	LOW QUALITY PROTEIN: alpha-2-macroglobulin-like [Hippoglossus stenolepis]	161870	5.3364	163.479	25	89	35.827	53.3546	159	2	99.3942	0.00710759
TWW58671.1	TWW58671.1	Complement C3 [Takifugu flavidus]	184704	6.4702	163.41	40	132	40.3636	93.527	130	6	113.24	0.0067059
TWW59055.1	TWW59055.1	Complement C3 HSE-MSF [Takifugu flavidus]	228687	7.7959	163.364	30	154	30.4177	81.1773	145	3	105.038	0.00666484
KAA0724755.1	KAA0724755.1	Fibulin-1 [Triplophysa tibetana]	72447	4.771	163.308	21	40	43.4132	69.0706	75	1	113.726	0.00675972
XP_038829819.1	XP_038829819.1	complement C4-like isoform X2 [Salvelinus namaycush]	190709	6.1538	163.303	36	115	31.8208	72.9669	115	7	113.029	0.00684416
XP_036817803.1	XP_036817803.1	alpha-2-macroglobulin isoform X3 [Oncorhynchus mykiss]	164244	5.1885	163.3	15	98	22.8956	72.1142	53	2	102.287	0.00710552
XP_028279900.1	XP_028279900.1	complement C3-like isoform X2 [Parambassis ranga]	173984	6.0586	163.096	33	119	37.6933	85.8338	115	3	104.864	0.00720237
XP_018619248.2	XP_018619248.2	myocyte-specific enhancer factor 2A-like isoform X4 [Scleropages formosus]	49338	9.1758	163.027	6	23	26.898	49.3441	13	0	113.171	0.00841797
XP_037346239.1	XP_037346239.1	fibulin-2 [Pungitius pungitius]	149299	5.3745	162.754	40	89	50.9503	78.1183	188	5	110.277	0.00723448
KAG5275830.1	KAG5275830.1	hypothetical protein AALO_G00125040 [Alosa alosa]	204042	5.9619	162.58	32	115	31.7512	102.965	118	5	116.527	0.00643097
XP_024658683.1	XP_024658683.1	complement C3-like [Maylandia zebra]	188337	6.4937	162.558	34	151	33.9928	114.45	85	2	117.34	0.00720028
XP_036942300.1	XP_036942300.1	CD109 antigen [Acanthopagrus latus]	162265	4.7124	162.2	24	67	47.6126	66.1389	123	6	93.9299	0.00733302
XP_023807743.1	XP_023807743.1	CD109 antigen-like [Oryzias latipes]	91825	4.8545	162.121	15	47	44.0289	90.9428	47	1	131.77	0.00672821
XP_030250200.1	XP_030250200.1	neuronal pentraxin-1-like isoform X3 [Sparus aurata]	67109	5.2998	162.021	17	42	68.0395	94.7998	72	2	108.971	0.00666412
XP_008394469.1	XP_008394469.1	PREDICTED: serine/threonine-protein kinase Sgk3-like [Poecilia reticulata]	57062	7.4033	162.018	5	33	28.6585	71.6154	15	0	126.234	0.00705346
KAF4081508.1	KAF4081508.1	hypothetical protein AMELA_G00162070 [Ameiurus melas]	74753	5.4141	161.655	26	47	54.9708	62.808	102	3	115.265	0.00689428
XP_024257830.1	XP_024257830.1	serine/threonine-protein kinase Sgk3 isoform X1 [Oncorhynchus tshawytscha]	57013	6.3384	161.434	6	33	22.5152	100.973	29	0	110.199	0.00644646
KAE8296055.1	KAE8296055.1	Fibulin-1 [Larimichthys crocea]	75510	4.8955	161.354	28	53	55.8442	75.3979	102	2	123.791	0.00662404
XP_042348440.1	XP_042348440.1	fibulin-2-like [Plectropomus leopardus]	132214	5.1299	161.275	39	84	55.1089	82.9023	168	4	121.203	0.00679522
XP_040900492.1	XP_040900492.1	neuronal pentraxin-1 [Toxotes jaculatrix]	66793	5.4902	161.266	15	44	52.8926	81.295	76	1	93.9744	0.00682785
XP_038858338.1	XP_038858338.1	C3 and PZP-like alpha-2-macroglobulin domain-containing protein 8 [Salvelinus namaycush]	206692	5.8271	161.145	29	113	27.4584	79.7472	119	6	103.623	0.00591657
KAF3688569.1	KAF3688569.1	Fibulin-1 [Channa argus]	75176	5.0215	160.989	21	45	45.8636	80.307	84	0	122.054	0.00674303
PNJ13631.1	PNJ13631.1	CD109 isoform 1 [Pongo abelii]	152348	5.2544	160.872	24	84	45.1023	92.5325	100	2	110.004	0.00603954
XP_031684940.1	XP_031684940.1	CD109 antigen [Oncorhynchus kisutch]	123015	4.5879	160.858	32	57	59.5324	75.2253	173	8	106.626	0.00726921
KAF1393658.1	KAF1393658.1	hypothetical protein PFLUV_G00018320, partial [Perca fluviatilis]	167618	4.8179	160.788	22	106	32.3646	98.1207	86	3	103.285	0.00626679
XP_031139618.2	XP_031139618.2	alpha-2-macroglobulin-like [Sander lucioperca]	162561	4.7856	160.652	23	101	29.6448	99.7404	123	4	95.715	0.00686804
XP_040046628.1	XP_040046628.1	alpha-2-macroglobulin-like [Gasterosteus aculeatus aculeatus]	161446	5.1299	160.592	24	93	41.9465	101	138	0	109.896	0.00708256
KAE8295644.1	KAE8295644.1	Alpha-2-macroglobulin [Larimichthys crocea]	161458	5.7231	160.446	28	97	41.0751	74.2063	141	3	106.086	0.00672545
XP_038832842.1	XP_038832842.1	LOW QUALITY PROTEIN: complement C3-like [Salvelinus namaycush]	184557	6.0176	159.863	35	142	42.4699	108.734	113	4	116.03	0.0065714
XP_028275774.1	XP_028275774.1	alpha-2-macroglobulin-like protein 1 isoform X2 [Parambassis ranga]	163013	5.4009	159.822	27	94	41.2838	71.8308	108	3	100.55	0.00698076
XP_037343118.1	XP_037343118.1	CD109 antigen [Pungitius pungitius]	150289	5.0771	159.651	32	78	46.2373	69.8626	139	6	110.09	0.00653103
XP_028998136.1	XP_028998136.1	alpha-2-macroglobulin-like protein 1 isoform X1 [Betta splendens]	158848	6.3486	159.4	23	80	43.8705	70.6516	104	7	95.6615	0.00745142
XP_042263022.1	XP_042263022.1	fibulin-2 [Thunnus maccoyii]	152228	5.0068	159.337	36	95	47.2727	68.8226	122	5	111.313	0.00724003
XP_014843470.1	XP_014843470.1	PREDICTED: C3 and PZP-like alpha-2-macroglobulin domain-containing protein 8 [Poecilia mexicana]	206857	6.2051	159.175	28	118	33.1367	81.7229	136	4	104.793	0.0060565
XP_042358916.1	XP_042358916.1	serine/threonine-protein kinase Sgk1 [Plectropomus leopardus]	69067	7.9497	159.157	13	33	45.705	38.6709	52	3	106.779	0.00604554
KAF4075461.1	KAF4075461.1	hypothetical protein AMELA_G00234680 [Ameiurus melas]	177840	6.085	159.151	30	122	33.4166	83.8552	116	2	103.613	0.00652729
XP_030014562.1	XP_030014562.1	complement C4-B-like [Sphaeramia orbicularis]	193833	6.0396	159.128	34	119	41.0839	76.3391	113	1	111.543	0.00669653
XP_037104618.1	XP_037104618.1	C3 and PZP-like alpha-2-macroglobulin domain-containing protein 8 isoform X3 [Syngnathus acus]	206879	6.4116	159.07	29	125	36.2319	100.241	106	2	99.8107	0.0067528
KAG5830667.1	KAG5830667.1	hypothetical protein ANANG_G00313080 [Anguilla anguilla]	73334	5.0273	158.775	20	46	62.0384	61.146	78	2	114.237	0.00693716
XP_030289170.1	XP_030289170.1	C3 and PZP-like alpha-2-macroglobulin domain-containing protein 8 [Sparus aurata]	207885	6.1157	158.729	28	116	37.3262	101.965	95	6	105.709	0.00653735
XP_033820822.1	XP_033820822.1	C3 and PZP-like alpha-2-macroglobulin domain-containing protein 8 [Periophthalmus magnuspinnatus]	206320	6.2197	158.552	31	114	36.5208	94.8122	86	2	125.254	0.00639631
XP_030587201.1	XP_030587201.1	fibulin-1 isoform X2 [Archocentrus centrarchus]	71825	4.8604	158.523	30	45	71.9512	80.4122	119	4	127.744	0.00726299
XP_028666113.1	XP_028666113.1	alpha-2-macroglobulin-like protein 1 isoform X2 [Erpetoichthys calabaricus]	145330	5.0098	158.518	29	83	44.8302	83.763	109	2	107.516	0.00674605
XP_042559483.1	XP_042559483.1	complement C3-like isoform X1 [Clupea harengus]	184866	6.2842	158.504	37	148	39.6729	90.8309	151	6	109.026	0.00630301
XP_029999018.1	XP_029999018.1	LOW QUALITY PROTEIN: complement C5-like [Sphaeramia orbicularis]	221029	5.8989	158.472	38	131	41.5837	95.6424	153	4	106.859	0.00741581
XP_028321005.1	XP_028321005.1	alpha-2-macroglobulin-like [Gouania willdenowi]	161643	5.48	158.446	41	98	46.5306	87.215	194	10	112.049	0.00699889
XP_035513270.1	XP_035513270.1	fibulin-2-like [Morone saxatilis]	134016	5.0918	158.39	31	89	40.796	76.6872	99	4	133.987	0.00688658
XP_008306967.1	XP_008306967.1	LOW QUALITY PROTEIN: alpha-2-macroglobulin-like [Cynoglossus semilaevis]	161860	5.9268	158.369	24	95	34.3707	110.868	65	1	108.897	0.00629325
XP_030649966.1	XP_030649966.1	myocyte-specific enhancer factor 2A isoform X4 [Chanos chanos]	49378	9.3018	158.275	5	24	26.2473	66.8651	18	0	90.9881	0.00672546
XP_039904937.1	XP_039904937.1	CD109 antigen-like isoform X1 [Simochromis diagramma]	158338	5.8828	158.158	28	90	44.8443	60.2961	131	5	105.555	0.00729788
XP_034142655.1	XP_034142655.1	fibulin-2 [Esox lucius]	193602	5.6104	158.135	45	123	51.8412	69.5034	212	7	106.691	0.00727508
KAG7491362.1	KAG7491362.1	hypothetical protein MATL_G00002890 [Megalops atlanticus]	78540	6.4937	158.094	19	51	55.9033	95.0642	75	3	111.964	0.00580556
AEJ37034.1	AEJ37034.1	complement component c3-1 [Dicentrarchus labrax]	185641	7.1528	158.071	41	146	45.5535	94.3854	83	2	129.844	0.00657113
KAF7202048.1	KAF7202048.1	CD109 molecule protein [Nothobranchius furzeri]	157054	4.9043	157.973	27	85	48.2155	86.5814	95	2	101.664	0.00645218
XP_023139961.1	XP_023139961.1	fibulin-1 isoform X2 [Amphiprion ocellaris]	73835	4.8135	157.935	24	47	54.2222	73.5873	72	1	129.26	0.0069005
CAG5928835.1	CAG5928835.1	unnamed protein product, partial [Menidia menidia]	192497	6.5669	157.903	26	136	30.296	113.187	66	0	118.264	0.006051
XP_021322235.1	XP_021322235.1	alpha-2-macroglobulin [Danio rerio]	159471	7.2905	157.863	22	92	38.1487	89.5465	117	1	115.922	0.00710971
XP_030237119.1	XP_030237119.1	alpha-2-macroglobulin-like protein 1 isoform X3 [Gadus morhua]	161534	5.4536	157.829	32	106	43.0917	99.4558	130	2	116.082	0.00652932
XP_037549182.1	XP_037549182.1	myocyte-specific enhancer factor 2D homolog [Nematolebias whitei]	60852	5.8359	157.816	12	27	38.4615	84.4664	76	1	100.75	0.00714423
CAG5957720.1	CAG5957720.1	unnamed protein product [Menidia menidia]	74267	4.7432	157.773	31	45	67.2083	55.7807	131	4	115.223	0.00617577
XP_033849590.1	XP_033849590.1	serine/threonine-protein kinase Sgk3-like isoform X2 [Acipenser ruthenus]	56176	6.5581	157.737	11	31	52.9897	94.3516	33	0	110.864	0.0066663
XP_041850347.1	XP_041850347.1	pregnancy zone protein-like isoform X2 [Melanotaenia boesemani]	162184	5.8286	157.688	32	97	43.5528	81.0986	123	4	101.834	0.00684007
KAF4108573.1	KAF4108573.1	hypothetical protein G5714_011332 [Onychostoma macrolepis]	51299	8.54	157.656	6	23	34.5912	66.3919	11	0	147.517	0.00771117
ROI16513.1	ROI16513.1	Alpha-2-macroglobulin-like protein 1 [Anabarilius grahami]	154797	5.9868	157.475	26	70	50.8784	81.792	140	0	102.943	0.0065364
KTF81587.1	KTF81587.1	hypothetical protein cypCar_00030779 [Cyprinus carpio]	166331	6.8276	157.369	36	128	38.3007	86.8506	104	6	113.451	0.00679452
XP_028825882.1	XP_028825882.1	alpha-2-macroglobulin-like protein 1 [Denticeps clupeoides]	159825	5.3525	157.228	31	95	45.6747	109.777	98	1	111.311	0.00814907
AWP01986.1	AWP01986.1	putative multiple C2 and transmembrane domain-containing protein 2 isoform 2 [Scophthalmus maximus]	155105	8.792	157.195	38	90	41.8705	94.4215	151	7	100.614	0.00652388
XP_029370845.1	XP_029370845.1	myocyte-specific enhancer factor 2D homolog isoform X2 [Echeneis naucrates]	60860	7.9849	157.025	11	26	51.3793	82.7906	30	0	103.483	0.00657399
KAG7327351.1	KAG7327351.1	hypothetical protein KOW79_008957 [Hemibagrus wyckioides]	46909	7.437	156.995	5	18	44.0092	50.6779	28	0	108.845	0.00546915
XP_036071642.1	XP_036071642.1	complement C4-B isoform X2 [Oryzias melastigma]	170350	5.7275	156.797	25	108	36.1589	91.71	72	2	123.305	0.00737924
XP_039904939.1	XP_039904939.1	CD109 antigen-like isoform X3 [Simochromis diagramma]	154965	5.7378	156.786	28	89	46.3553	60.2907	132	4	108.366	0.00728113
XP_019745782.1	XP_019745782.1	PREDICTED: neuronal pentraxin-1-like [Hippocampus comes]	76657	6.1948	156.676	21	60	38.3358	81.2645	67	0	126.441	0.00641448
XP_029002338.1	XP_029002338.1	C3 and PZP-like alpha-2-macroglobulin domain-containing protein 8 [Betta splendens]	206880	5.9868	156.398	33	116	40.9091	95.5214	110	4	107.464	0.00719454
XP_042615475.1	XP_042615475.1	myocyte-specific enhancer factor 2A-like isoform X2 [Cyprinus carpio]	48947	6.8042	156.389	9	22	54.1203	91.5825	23	0	117.273	0.00597724
KAF4116468.1	KAF4116468.1	hypothetical protein G5714_003957 [Onychostoma macrolepis]	157359	7.5659	156.379	35	76	50.3482	83.6695	135	5	108.674	0.00718378
XP_007233328.2	XP_007233328.2	C3 and PZP-like alpha-2-macroglobulin domain-containing protein 8 [Astyanax mexicanus]	207536	5.6235	156.369	35	119	46.4267	97.6271	101	4	107.432	0.007114
XP_028258119.1	XP_028258119.1	myocyte-specific enhancer factor 2A-like [Parambassis ranga]	49530	8.9766	156.333	7	22	50.8734	51.9508	42	0	76.4612	0.00603017
KAG7255428.1	KAG7255428.1	hypothetical protein CRUP_029535 [Coryphaenoides rupestris]	29599	4.9497	156.139	9	16	44.7761	39.1049	23	0	136.98	0.00688914
ACT78361.1	ACT78361.1	myogenic enhancer factor 2cI, partial [Gadus morhua]	31668	6.9683	156.006	6	13	45.4545	89.8653	14	0	109.795	0.00729468
XP_034737180.1	XP_034737180.1	C3 and PZP-like alpha-2-macroglobulin domain-containing protein 8 isoform X2 [Etheostoma cragini]	200849	6.0293	155.925	39	115	45.7731	94.6697	136	7	106.077	0.00769707
XP_043080442.1	XP_043080442.1	serine/threonine-protein kinase Sgk1 isoform X1 [Puntigrus tetrazona]	68101	7.8984	155.797	11	29	37.6254	76.4812	23	3	117.174	0.00524899
KAG5270041.1	KAG5270041.1	hypothetical protein AALO_G00187970 [Alosa alosa]	55404	6.5845	155.754	14	22	40.0771	58.5716	56	3	97.0913	0.00589903
XP_039619902.1	XP_039619902.1	alpha-2-macroglobulin-like protein 1 [Polypterus senegalus]	162355	5.5386	155.483	24	97	35.1557	94.0214	54	0	110.23	0.00707302
XP_037612767.1	XP_037612767.1	serine/threonine-protein kinase Sgk3 [Sebastes umbrosus]	56797	6.2036	155.268	10	33	54.2683	86.107	25	1	111.313	0.00625084
KAF5157497.1	KAF5157497.1	hypothetical protein HST_G00189050 [Hippoglossus stenolepis]	56924	6.186	155.245	9	34	44.1057	88.1146	25	0	106.186	0.00748894
XP_028997654.1	XP_028997654.1	CD109 antigen isoform X1 [Betta splendens]	157270	5.2544	154.781	22	80	48.4408	94.5838	101	1	108.082	0.00651034
KAF7694850.1	KAF7694850.1	hypothetical protein HF521_006573 [Silurus meridionalis]	185944	8.5049	154.647	29	144	41.1557	51.4173	126	1	109.263	0.00644311
TDH15903.1	TDH15903.1	hypothetical protein EPR50_G00014410 [Perca flavescens]	86033	6.7324	154.62	12	67	29.3814	66.3266	74	1	107.307	0.00883096
XP_043897626.1	XP_043897626.1	serine/threonine-protein kinase Sgk3 [Solea senegalensis]	57036	6.5332	154.493	8	34	40.2439	75.4527	24	0	89.4298	0.00735307
XP_030626734.1	XP_030626734.1	CD109 antigen-like [Chanos chanos]	168271	4.6509	154.293	36	77	54.1309	72.7265	148	11	98.8067	0.00696627
XP_041666109.1	XP_041666109.1	alpha-2-macroglobulin-like protein 1 isoform X1 [Cheilinus undulatus]	156676	5.3613	154.271	25	95	38.758	90.2191	109	3	112.556	0.00746869
XP_020382206.1	XP_020382206.1	fibulin-2, partial [Rhincodon typus]	88743	4.6611	154.134	26	48	45.8438	65.3796	136	4	109.302	0.00743199
XP_019935228.1	XP_019935228.1	PREDICTED: myocyte-specific enhancer factor 2A-like [Paralichthys olivaceus]	49265	8.603	154.131	9	21	63.8344	34.0491	42	2	107.234	0.00693268
XP_023284307.1	XP_023284307.1	serum response factor-binding protein 1 [Seriola lalandi dorsalis]	64497	6.5874	154.122	16	73	31.9372	116.193	44	0	119.66	0.00735087
CDQ77881.1	CDQ77881.1	unnamed protein product [Oncorhynchus mykiss]	63441	6.936	154.107	11	38	38.488	48.9388	49	3	109.211	0.00659453
KAF7669070.1	KAF7669070.1	hypothetical protein LDENG_00245340 [Lucifuga dentata]	60845	8.647	153.873	11	21	34.5638	61.2281	49	5	106.906	0.00693392
XP_013768943.1	XP_013768943.1	PREDICTED: complement C3-like [Pundamilia nyererei]	182872	6.3428	153.642	38	138	36.3973	114.594	119	2	117.999	0.00743228
XP_028449056.1	XP_028449056.1	complement C3-like [Perca flavescens]	184716	5.8213	153.537	40	135	40.3021	80.1338	154	4	107.322	0.00719253
KPP69275.1	KPP69275.1	hypothetical protein Z043_111981, partial [Scleropages formosus]	77678	4.8984	153.47	18	44	47.82	75.444	77	0	111.721	0.00717495
TMS05429.1	TMS05429.1	Fibulin-1 [Larimichthys crocea]	68651	4.9424	153.254	19	46	43.949	77.6242	75	2	119.185	0.00640209
XP_030585974.1	XP_030585974.1	fibulin-2-like [Archocentrus centrarchus]	151188	5.1445	153.17	37	104	44.9817	82.4451	122	2	117.579	0.00688857
XP_029991063.1	XP_029991063.1	fibulin-2-like [Sphaeramia orbicularis]	83673	5.3423	152.949	25	49	65.2741	73.3394	97	1	122.209	0.00682757
XP_032377048.1	XP_032377048.1	fibulin-2 isoform X1 [Etheostoma spectabile]	133810	5.2881	152.938	34	92	47.2682	57.2579	138	3	120.169	0.00692896
XP_029010122.1	XP_029010122.1	fibulin-1 isoform X2 [Betta splendens]	72888	5.0273	152.742	25	45	67.5595	61.2662	117	4	111.533	0.00659022
BAA36621.1	BAA36621.1	complement C3-S [Cyprinus carpio]	184077	6.5684	152.549	37	153	36.0875	93.7175	105	3	115.088	0.00678947
XP_016393908.1	XP_016393908.1	PREDICTED: serum deprivation-response protein-like [Sinocyclocheilus rhinocerous]	50417	4.7725	152.544	11	38	46.5812	73.3316	42	0	120.89	0.00710706
KPP57689.1	KPP57689.1	serum amyloid A-like protein 1-like [Scleropages formosus]	47747	3.9463	152.494	8	30	41.0673	46.851	51	1	106.894	0.00662233
XP_041702860.1	XP_041702860.1	CD109 antigen [Coregonus clupeaformis]	100484	4.5586	152.477	22	67	53.1353	67.0449	103	5	105.832	0.00701943
XP_022067059.1	XP_022067059.1	serine/threonine-protein kinase Sgk3 isoform X2 [Acanthochromis polyacanthus]	56236	6.7222	152.469	6	34	31.6872	90.7743	36	0	97.0153	0.00658954
XP_020379690.1	XP_020379690.1	C3 and PZP-like alpha-2-macroglobulin domain-containing protein 8, partial [Rhincodon typus]	109399	6.6138	152.444	19	67	46.0594	103.528	133	0	88.8968	0.00792756
XP_038149686.1	XP_038149686.1	serine/threonine-protein kinase Sgk3 [Cyprinodon tularosa]	56836	6.8687	152.375	8	30	46.1382	64.0743	27	1	93.1537	0.00564152
XP_020453352.1	XP_020453352.1	serine/threonine-protein kinase Sgk1-like isoform X2 [Monopterus albus]	47275	7.9058	152.315	8	28	55.6901	52.6604	37	0	118.327	0.00783565
KAA8589972.1	KAA8589972.1	hypothetical protein FQN60_013337 [Etheostoma spectabile]	234644	6.7866	152.201	43	136	38.0228	95.8599	162	8	106.14	0.00754485
XP_014069949.1	XP_014069949.1	complement C4 [Salmo salar]	190818	6.2124	152.097	28	113	35.1367	89.6343	97	5	104.213	0.00650693
XP_027900388.1	XP_027900388.1	alpha-2-macroglobulin-like protein 1 isoform X3 [Xiphophorus couchianus]	162728	5.1855	152.049	39	113	49.8643	89.6719	164	5	103.535	0.00699243
XP_040920070.1	XP_040920070.1	serine/threonine-protein kinase Sgk1 isoform X1 [Toxotes jaculatrix]	69843	7.9497	152.025	12	33	36.0317	37.2147	58	5	96.8021	0.00821415
XP_035277999.1	XP_035277999.1	serine/threonine-protein kinase Sgk1 isoform X1 [Anguilla anguilla]	67537	8.1475	151.988	15	33	64.6465	66.159	45	4	108.136	0.00705099
XP_034768228.1	XP_034768228.1	C3 and PZP-like alpha-2-macroglobulin domain-containing protein 8 [Acipenser ruthenus]	206695	5.8286	151.981	38	113	43.2563	89.3789	141	4	106.438	0.00642238
XP_032418019.1	XP_032418019.1	complement C3 [Xiphophorus hellerii]	184589	6.3018	151.971	40	151	39.8669	92.8305	135	6	111.691	0.00683571
XP_029699882.1	XP_029699882.1	alpha-2-macroglobulin-like [Takifugu rubripes]	158594	5.5342	151.826	32	82	44.8565	85.7468	105	4	107.053	0.00633178
CDQ94203.1	CDQ94203.1	unnamed protein product, partial [Oncorhynchus mykiss]	93664	7.1821	151.801	16	57	38.5799	99.7583	58	4	116.806	0.00750707
XP_023261010.1	XP_023261010.1	C3 and PZP-like alpha-2-macroglobulin domain-containing protein 8 [Seriola lalandi dorsalis]	207990	6.23	151.697	26	119	32.887	114.718	58	1	132.517	0.00654097
XP_039652084.1	XP_039652084.1	complement C3-like [Perca fluviatilis]	221780	6.5493	151.387	46	146	37.0117	85.0276	166	4	114.338	0.00677829
AAX78207.1	AAX78207.1	immunoglobulin mu heavy chain [Epinephelus coioides]	66148	5.7056	151.222	7	41	35.7627	62.74	30	0	111.308	0.00683521
XP_035535658.1	XP_035535658.1	alpha-2-macroglobulin [Morone saxatilis]	164643	5.3306	150.919	34	91	49.9328	72.4526	164	7	96.9404	0.00635791
XP_037310239.1	XP_037310239.1	serum paraoxonase/arylesterase 2-like [Pungitius pungitius]	39441	5.2896	150.727	8	22	66.8539	16.0496	48	1	101.5	0.00581291
KAA8588430.1	KAA8588430.1	hypothetical protein FQN60_001624, partial [Etheostoma spectabile]	130460	5.9736	150.604	23	92	43.9127	89.7105	94	7	96.2124	0.00603158
KAF6721331.1	KAF6721331.1	Myocyte-specific enhancer factor 2A [Oryzias melastigma]	47322	8.0098	150.553	8	22	47.216	85.3145	19	0	111.628	0.00532095
XP_014853594.1	XP_014853594.1	PREDICTED: serum response factor-binding protein 1 [Poecilia mexicana]	97951	5.9722	150.244	21	78	30.9008	105.505	54	2	110.516	0.00636761
XP_032385275.1	XP_032385275.1	complement C3-like [Etheostoma spectabile]	184154	6.0293	150.074	41	135	42.7882	85.4424	169	11	98.7672	0.006214
XP_028672899.1	XP_028672899.1	serum paraoxonase/arylesterase 2-like [Erpetoichthys calabaricus]	40902	5.2734	150.018	7	17	54.2466	109.716	25	0	105.191	0.00647523
XP_020786983.1	XP_020786983.1	LOW QUALITY PROTEIN: complement C3-like [Boleophthalmus pectinirostris]	176946	6.9434	149.743	40	124	46.6203	93.287	152	6	103.828	0.00697142
XP_033845853.1	XP_033845853.1	complement C3-like [Periophthalmus magnuspinnatus]	184484	7.2466	149.613	30	143	32.5257	95.9922	82	1	110.106	0.0068434
XP_012673839.1	XP_012673839.1	STKc_SGK domain-containing protein [Clupea harengus]	48372	6.8291	149.592	8	33	37.3239	51.5475	33	1	118.044	0.00580537
XP_035530278.1	XP_035530278.1	CD109 antigen-like [Morone saxatilis]	153080	5.2119	149.561	24	81	41.7085	73.3865	141	4	102.357	0.00807907
XP_036379385.1	XP_036379385.1	alpha-2-macroglobulin-like [Megalops cyprinoides]	162426	5.5034	149.434	28	97	44.4671	79.7723	129	2	109.189	0.0070109
XP_041790750.1	XP_041790750.1	C3 and PZP-like alpha-2-macroglobulin domain-containing protein 8 isoform X1 [Chelmon rostratus]	207959	6.2578	149.354	24	117	34.9172	107.147	82	2	115.103	0.00662256
XP_021180652.1	XP_021180652.1	serine/threonine-protein kinase Sgk3 [Fundulus heteroclitus]	56102	7.0635	148.975	8	33	51.2346	71.482	30	0	118.244	0.00615011
XP_034155978.1	XP_034155978.1	complement C3-like [Pangasianodon hypophthalmus]	184191	5.9297	148.867	41	148	40.4848	99.0052	155	3	107.54	0.00746471
XP_019906912.2	XP_019906912.2	fibulin-2 isoform X2 [Esox lucius]	129109	5.0918	148.8	44	88	53.4022	82.0178	150	15	109.434	0.00648048
XP_035515263.1	XP_035515263.1	venom factor-like [Morone saxatilis]	199737	6.2798	148.786	30	147	31.1586	106.265	65	1	108.282	0.00562678
XP_028660572.1	XP_028660572.1	myocyte-specific enhancer factor 2C isoform X7 [Erpetoichthys calabaricus]	47066	8.3628	148.784	8	22	31.7972	95.2583	27	0	112.588	0.00708903
NP_001011985.1	NP_001011985.1	MAP kinase-interacting serine/threonine-protein kinase 2 [Rattus norvegicus]	51540	5.8755	148.74	7	31	45.5338	49.5124	34	0	110.938	0.00710341
XP_023200853.1	XP_023200853.1	serum response factor-binding protein 1 isoform X2 [Xiphophorus maculatus]	59458	8.7729	148.698	9	57	22.4528	83.8639	31	3	123.204	0.00587167
XP_040902892.1	XP_040902892.1	alpha-2-macroglobulin isoform X2 [Toxotes jaculatrix]	165054	5.2017	148.642	34	92	46.0765	70.5018	193	9	102.121	0.00711643
XP_034035690.1	XP_034035690.1	C3 and PZP-like alpha-2-macroglobulin domain-containing protein 8 [Thalassophryne amazonica]	207289	6.4365	148.57	37	119	36.1588	87.5467	109	5	117.961	0.00670072
XP_011474193.1	XP_011474193.1	fibulin-1 isoform X1 [Oryzias latipes]	75129	4.8809	148.514	26	49	62.1739	69.2426	92	2	113.048	0.00671967
JAO82194.1	JAO82194.1	SDPR, partial [Poeciliopsis prolifica]	57010	4.4751	148.312	8	38	37.4761	47.9066	51	2	105.815	0.00627157
KAA0702532.1	KAA0702532.1	Alpha-2-macroglobulin [Triplophysa tibetana]	159258	5.5649	148.282	27	96	41.3817	100.741	78	1	120.284	0.00682687
KTF94820.1	KTF94820.1	hypothetical protein cypCar_00004092 [Cyprinus carpio]	88328	5.042	148.027	18	54	46.962	72.4559	84	3	105.921	0.00615816
XP_029628770.1	XP_029628770.1	alpha-2-macroglobulin-like [Salmo trutta]	162202	5.7202	148.013	30	95	38.9761	79.416	103	4	108.028	0.00635591
XP_039659182.1	XP_039659182.1	complement C3-like [Perca fluviatilis]	183602	6.0103	147.947	37	126	43.117	85.2322	133	5	107.327	0.00689695
XP_041648096.1	XP_041648096.1	C3 and PZP-like alpha-2-macroglobulin domain-containing protein 8 [Cheilinus undulatus]	207977	6.1099	147.946	31	118	38.5027	113.724	96	1	115.985	0.00653989
XP_026855048.2	XP_026855048.2	complement C4-B [Electrophorus electricus]	190182	6.3179	147.821	26	121	31.085	106.969	71	1	120.732	0.00662341
XP_030200970.1	XP_030200970.1	CD109 antigen isoform X1 [Gadus morhua]	158592	4.9922	147.676	29	90	40.1114	84.5324	134	2	117.717	0.00861688
XP_029138204.1	XP_029138204.1	LOW QUALITY PROTEIN: alpha-2-macroglobulin-like protein 1 [Labrus bergylta]	165899	4.9453	147.618	30	99	40.9428	76.6339	130	4	87.1561	0.00657098
XP_029912663.1	XP_029912663.1	fibulin-2-like [Myripristis murdjan]	134339	5.2427	147.539	48	93	61.0422	71.4483	191	12	110.446	0.00597241
XP_012774985.2	XP_012774985.2	alpha-2-macroglobulin-like protein 1 [Maylandia zebra]	155048	4.9775	147.49	18	92	29.3486	97.8774	88	3	89.7793	0.00783392
KAG7485696.1	KAG7485696.1	complement C3-like [Solea senegalensis]	184114	5.9956	147.331	37	139	34.0619	88.9244	152	3	110.324	0.00688275
XP_028429998.1	XP_028429998.1	alpha-2-macroglobulin-like [Perca flavescens]	160842	4.7783	147.312	20	98	28.3071	67.3502	89	7	95.058	0.00675529
ROL40783.1	ROL40783.1	C3 and PZP-like alpha-2-macroglobulin domain-containing protein 8 [Anabarilius grahami]	215412	5.7231	147.306	38	127	44.9305	80.023	144	3	105.423	0.00650868
AAI54441.1	AAI54441.1	Zgc:171446 protein [Danio rerio]	158257	6.249	147.211	20	69	46.5933	72.9032	134	4	97.6705	0.00642072
XP_035806344.1	XP_035806344.1	serum response factor a isoform X2 [Amphiprion ocellaris]	61168	6.9609	146.683	12	20	44.5923	72.4692	46	4	103.34	0.0059851
XP_029918760.1	XP_029918760.1	serine/threonine-protein kinase Sgk1-like isoform X2 [Myripristis murdjan]	47309	7.6641	146.557	7	29	44.4444	74.066	15	0	142.495	0.00642199
XP_041794460.1	XP_041794460.1	fibulin-1 isoform X2 [Chelmon rostratus]	74092	4.7871	146.448	22	45	59.9705	62.981	97	2	112.249	0.00663472
XP_042580561.1	XP_042580561.1	myocyte enhancer factor 2cb isoform X5 [Cyprinus carpio]	46867	8.1094	146.321	8	21	30.6452	70.2345	35	0	128.031	0.00637875
XP_034159173.1	XP_034159173.1	myocyte-specific enhancer factor 2D isoform X1 [Pangasianodon hypophthalmus]	60564	6.7031	146.193	10	29	36.3636	123.243	16	0	132.926	0.00549313
XP_039625324.1	XP_039625324.1	fibulin-1 isoform X2 [Polypterus senegalus]	75301	4.9497	146.164	25	38	58.6861	69.8146	93	4	112.72	0.00671459
XP_029965228.1	XP_029965228.1	alpha-2-macroglobulin-like isoform X1 [Salarias fasciatus]	160599	5.2925	146.126	45	96	45.2804	91.277	224	12	100.576	0.00723885
XP_029963549.1	XP_029963549.1	alpha-1-macroglobulin-like [Salarias fasciatus]	160815	4.7432	145.978	20	94	35.1071	92.8716	56	1	105.319	0.00650687
XP_028998567.1	XP_028998567.1	complement C3-like isoform X2 [Betta splendens]	182499	6.1846	145.945	45	140	48.3139	88.1758	143	13	110.282	0.0062402
KAF6715081.1	KAF6715081.1	Fibulin-2 [Oryzias melastigma]	143669	4.834	145.863	41	78	66.9479	84.1686	196	10	111.099	0.00690285
XP_040025850.1	XP_040025850.1	alpha-2-macroglobulin [Gasterosteus aculeatus aculeatus]	159048	5.5386	145.808	32	95	40.5797	83.2751	133	7	105.309	0.00722912
XP_031583355.1	XP_031583355.1	complement C3-like [Oreochromis aureus]	192038	6.3721	145.717	36	151	37.2134	110.379	127	5	104.41	0.00708075
XP_039666966.1	XP_039666966.1	complement C3-like [Perca fluviatilis]	184210	5.9956	145.694	34	146	36.1934	89.5771	112	4	106.903	0.00682725
XP_038816177.1	XP_038816177.1	serum response factor-like isoform X2 [Salvelinus namaycush]	58348	9.186	145.512	14	21	31.2057	26.8449	74	7	89.3218	0.00667424
XP_030585760.1	XP_030585760.1	complement C3-like isoform X2 [Archocentrus centrarchus]	167125	6.1055	145.473	36	127	46.0561	76.9773	135	3	102.631	0.00626279
XP_036453919.1	XP_036453919.1	alpha-2-macroglobulin-like isoform X1 [Colossoma macropomum]	159561	6.8335	145.427	27	91	42.917	95.0464	91	2	121.584	0.00730689
ROL50863.1	ROL50863.1	Alpha-2-macroglobulin-like protein 1 [Anabarilius grahami]	158066	7.8384	145.21	21	79	39.0582	98.4767	65	0	119.58	0.00644766
KAF7653469.1	KAF7653469.1	hypothetical protein LDENG_00082300 [Lucifuga dentata]	130570	4.5732	145.204	37	66	53.6481	80.8691	159	6	106.177	0.00660973
XP_029028279.1	XP_029028279.1	alpha-2-macroglobulin-like [Betta splendens]	160449	5.4141	145.012	25	99	31.5571	94.849	87	6	96.5808	0.00656943
XP_042345795.1	XP_042345795.1	myocyte-specific enhancer factor 2D isoform X8 [Plectropomus leopardus]	56662	8.9839	144.979	6	26	30.3371	86.2399	29	0	100.073	0.00640099
XP_011490209.1	XP_011490209.1	CD109 antigen [Oryzias latipes]	160261	4.5469	144.914	44	70	54.6584	93.0248	197	13	102.25	0.00656693
XP_026150070.1	XP_026150070.1	myocyte-specific enhancer factor 2A-like [Mastacembelus armatus]	48673	8.5137	144.905	8	21	52.4336	74.6548	45	1	107.228	0.00700097
XP_038636560.1	XP_038636560.1	LOW QUALITY PROTEIN: fibulin-1 [Scyliorhinus canicula]	78163	4.9614	144.874	18	45	56.1972	77.5264	58	0	114.574	0.00654168
XP_029301916.1	XP_029301916.1	alpha-2-macroglobulin-like isoform X2 [Cottoperca gobio]	164079	5.3291	144.767	35	91	46.3612	79.2511	147	9	100.541	0.00675475
XP_028295140.1	XP_028295140.1	serine/threonine-protein kinase Sgk1 isoform X1 [Gouania willdenowi]	69128	7.4736	144.585	9	34	26.634	88.3434	30	1	131.526	0.00760258
XP_023258125.1	XP_023258125.1	neuronal pentraxin-1-like isoform X2 [Seriola lalandi dorsalis]	67789	5.3159	144.333	11	50	28.4314	72.8362	59	1	111.481	0.0068679
XP_038668654.1	XP_038668654.1	fibulin-2 isoform X2 [Scyliorhinus canicula]	137090	4.4487	144.09	49	84	66.5852	60.6902	214	14	112.18	0.00675759
XP_029536694.1	XP_029536694.1	alpha-2-macroglobulin-like isoform X3 [Oncorhynchus nerka]	165065	5.1709	144.047	17	95	25.5705	92.6198	53	0	121.459	0.006768
KAG7460634.1	KAG7460634.1	hypothetical protein MATL_G00200810 [Megalops atlanticus]	163643	4.689	143.846	35	89	54.2005	83.5961	170	7	103.396	0.00647289
KAF5159029.1	KAF5159029.1	hypothetical protein HST_G00172280 [Hippoglossus stenolepis]	61827	7.1396	143.832	9	28	41.8089	73.0477	48	0	94.5398	0.0070851
XP_041961946.1	XP_041961946.1	myocyte-specific enhancer factor 2D isoform X2 [Alosa sapidissima]	61878	5.8447	143.63	6	27	21.5146	92.1665	14	0	120.457	0.00573683
XP_037549117.1	XP_037549117.1	STKc_SGK domain-containing protein [Nematolebias whitei]	48021	6.5977	143.335	8	33	34.279	77.4381	17	1	112.604	0.00643359
XP_039678810.1	XP_039678810.1	LOW QUALITY PROTEIN: alpha-2-macroglobulin-like [Perca fluviatilis]	162619	5.0874	143.23	12	98	22.3586	89.3489	72	2	96.5881	0.00688041
KAF4118189.1	KAF4118189.1	hypothetical protein G5714_000240 [Onychostoma macrolepis]	184144	6.7368	143.227	42	142	41.0801	91.3809	166	12	102.998	0.00681913
XP_037539894.1	XP_037539894.1	fibulin-2 [Nematolebias whitei]	128403	5.3364	143.176	31	85	53.2134	81.1143	105	1	120.997	0.00666489
XP_041718305.1	XP_041718305.1	myocyte-specific enhancer factor 2C isoform X1 [Coregonus clupeaformis]	56235	8.1592	143.139	10	27	32.7519	86.5459	35	1	119.284	0.00669769
XP_030251883.1	XP_030251883.1	alpha-2-macroglobulin-P-like [Sparus aurata]	158860	5.7466	143.102	30	95	44.6391	98.7481	136	5	97.133	0.00678529
XP_032428693.1	XP_032428693.1	C3 and PZP-like alpha-2-macroglobulin domain-containing protein 8 [Xiphophorus hellerii]	207555	6.3999	142.997	33	119	41.6399	90.7045	123	3	113.883	0.00654449
CAB1333552.1	CAB1333552.1	unnamed protein product [Coregonus sp. 'balchen']	181620	5.6953	142.946	37	140	39.5961	93.0967	145	3	102.085	0.00657547
XP_035235152.1	XP_035235152.1	myocyte enhancer factor 2cb isoform X6 [Anguilla anguilla]	50345	8.3599	142.922	9	24	34.7639	81.7653	28	0	138.813	0.00747585
XP_033823944.1	XP_033823944.1	fibulin-1 isoform X2 [Periophthalmus magnuspinnatus]	74065	4.8149	142.891	28	42	66.0266	72.3173	101	4	113.647	0.00663384
XP_035613741.1	XP_035613741.1	alpha-2-macroglobulin isoform X6 [Oncorhynchus keta]	164126	5.2939	142.787	18	96	27.1746	84.8552	45	0	128.508	0.00650721
XP_031426506.1	XP_031426506.1	myocyte enhancer factor 2cb isoform X6 [Clupea harengus]	55237	8.5518	142.724	10	24	31.4453	95.638	24	1	133.419	0.00650886
XP_033486984.1	XP_033486984.1	alpha-2-macroglobulin isoform X3 [Epinephelus lanceolatus]	163960	5.3628	142.705	31	93	38.5965	62.7513	152	4	104.094	0.00692014
XP_029286174.1	XP_029286174.1	C3 and PZP-like alpha-2-macroglobulin domain-containing protein 8 [Cottoperca gobio]	209586	6.1377	142.661	28	117	33.2803	121.52	84	1	117.826	0.00596759
XP_038569969.1	XP_038569969.1	complement C3-like [Micropterus salmoides]	184652	6.0718	142.454	32	142	34.822	83.0024	116	4	113.583	0.00685273
KAG1966970.1	KAG1966970.1	pregnancy zone protein [Pimephales promelas]	158713	4.9233	142.435	21	77	40.8587	93.0169	70	1	117.714	0.00634776
XP_033503795.1	XP_033503795.1	CD109 antigen isoform X1 [Epinephelus lanceolatus]	164141	4.6538	142.408	34	81	55.0577	102.459	120	5	109.428	0.00686758
XP_014874162.1	XP_014874162.1	PREDICTED: alpha-2-macroglobulin-like [Poecilia latipinna]	160107	5.8081	142.386	22	98	36.7177	58.3416	79	2	101.905	0.00578483
XP_042244684.1	XP_042244684.1	CD109 antigen-like [Thunnus maccoyii]	153614	5.3335	142.353	25	82	42.9699	87.5576	130	4	101.535	0.00766566
XP_020556387.1	XP_020556387.1	myocyte-specific enhancer factor 2A-like isoform X2 [Oryzias latipes]	45670	8.1636	142.262	5	22	40.5093	47.7811	15	0	119.491	0.00720771
ROL54267.1	ROL54267.1	Inactive serine/threonine-protein kinase TEX14 [Anabarilius grahami]	140403	4.752	142.222	26	85	38.3767	58.9518	129	3	109.62	0.00617934
XP_026167713.1	XP_026167713.1	fibulin-1-like isoform X1 [Mastacembelus armatus]	75700	5.0347	142.174	20	47	55.6358	45.5012	91	1	117.059	0.00706238
PWA22014.1	PWA22014.1	hypothetical protein CCH79_00010243 [Gambusia affinis]	188919	5.5503	142.141	33	129	32.2034	92.053	121	6	104.187	0.0063095
XP_039517397.1	XP_039517397.1	alpha-2-macroglobulin-like protein 1 [Pimephales promelas]	158236	8.0435	142.111	26	78	47.7115	74.3326	132	3	105.558	0.00737501
XP_028815019.1	XP_028815019.1	fibulin-1 isoform X2 [Denticeps clupeoides]	75443	5.0786	142.02	22	51	55.5878	62.5014	116	3	101.7	0.00627748
KAF1375043.1	KAF1375043.1	hypothetical protein PFLUV_G00235330 [Perca fluviatilis]	152174	4.9614	141.992	26	67	45.2639	71.2493	147	5	96.207	0.00677252
KAF1394911.1	KAF1394911.1	hypothetical protein PFLUV_G00006040 [Perca fluviatilis]	184904	6.0439	141.967	33	143	31.9637	69.2004	95	4	117.31	0.00700896
XP_036441925.1	XP_036441925.1	C3 and PZP-like alpha-2-macroglobulin domain-containing protein 8 isoform X2 [Colossoma macropomum]	207199	5.7173	141.923	30	117	36.7742	90.5147	100	3	103.259	0.00719798
XP_041924560.1	XP_041924560.1	alpha-2-macroglobulin-like protein 1 isoform X1 [Alosa sapidissima]	156523	6.2358	141.846	28	69	42.2238	72.8881	116	6	93.7686	0.00626195
XP_034051005.1	XP_034051005.1	CD109 antigen [Thalassophryne amazonica]	158774	4.9482	141.762	44	84	61.7585	84.1082	156	11	103.016	0.00692435
XP_042604883.1	XP_042604883.1	C3 and PZP-like alpha-2-macroglobulin domain-containing protein 8 isoform X2 [Cyprinus carpio]	206886	5.7788	141.699	40	118	46.2903	84.3771	131	4	100.08	0.0069461
XP_029702135.1	XP_029702135.1	myocyte-specific enhancer factor 2A-like [Takifugu rubripes]	45927	8.6089	141.437	9	19	63.5294	105.39	44	1	107.704	0.0070452
XP_036422096.1	XP_036422096.1	LOW QUALITY PROTEIN: serum response factor-binding protein 1 [Colossoma macropomum]	78029	6.0352	141.396	22	71	29.2439	94.7096	69	2	127.127	0.00681012
XP_041733666.1	XP_041733666.1	alpha-2-macroglobulin [Coregonus clupeaformis]	163809	6.0718	141.358	24	85	39.6201	112.121	78	4	110.779	0.00685197
XP_036793251.1	XP_036793251.1	LOW QUALITY PROTEIN: serum paraoxonase/arylesterase 2-like [Oncorhynchus mykiss]	40349	4.9175	141.288	9	21	51.6484	89.6721	34	0	130.252	0.00704975
AAQ74974.1	AAQ74974.1	complement C3 [Ctenopharyngodon idella]	187995	6.3223	141.047	32	144	31.3655	106.249	71	4	114.6	0.00667566
XP_034095864.1	XP_034095864.1	alpha-2-macroglobulin-like [Gymnodraco acuticeps]	161001	5.3599	141.031	23	102	33.3333	90.4757	100	1	103.262	0.00677886
XP_029959607.1	XP_029959607.1	neuronal pentraxin-1-like [Salarias fasciatus]	66544	5.4185	140.919	12	45	53.8843	66.8667	75	1	108.854	0.00684399
XP_026204813.1	XP_026204813.1	serum response factor-binding protein 1 isoform X1 [Anabas testudineus]	63085	5.8286	140.84	20	60	33.2737	97.5922	50	2	130.794	0.00665895
XP_031418405.1	XP_031418405.1	complement C3-like isoform X2 [Clupea harengus]	184239	6.0806	140.667	34	143	41.0909	92.2642	139	5	104.775	0.00640397
XP_035474341.1	XP_035474341.1	CD109 antigen isoform X2 [Scophthalmus maximus]	163509	4.7769	140.563	37	87	58.0557	71.1434	157	10	100.227	0.00655147
XP_008288899.1	XP_008288899.1	PREDICTED: fibulin-2 [Stegastes partitus]	143266	5.1343	140.433	33	84	53.6641	72.2363	143	8	106.708	0.00684581
XP_041105310.1	XP_041105310.1	CD109 antigen-like [Polyodon spathula]	158606	5.7319	140.41	30	98	52.5436	85.4405	143	4	99.1075	0.00680336
KPP74224.1	KPP74224.1	complement C4-B-like [Scleropages formosus]	181433	6.4717	140.319	27	121	26.2082	71.7234	152	1	106.269	0.0067428
KAF4097729.1	KAF4097729.1	hypothetical protein G5714_021737 [Onychostoma macrolepis]	210479	5.9487	140.264	34	121	40.3806	86.675	108	6	101.835	0.00708847
XP_017564088.2	XP_017564088.2	complement C4 isoform X2 [Pygocentrus nattereri]	176373	5.8374	140.25	27	112	36.0864	82.7546	100	0	109.512	0.00653711
XP_019951699.1	XP_019951699.1	PREDICTED: fibulin-2-like isoform X2 [Paralichthys olivaceus]	132496	5.105	140.159	41	86	55.4812	50.9602	144	8	116.975	0.0074511
BAK32934.1	BAK32934.1	C3 complement component, partial [Clarias macrocephalus]	146557	6.6226	140.058	34	122	47.2921	84.451	102	5	108.69	0.00657808
XP_038548741.1	XP_038548741.1	alpha-2-macroglobulin-like [Micropterus salmoides]	159708	5.5313	140.045	20	93	34.1413	109.019	116	2	106.525	0.00645853
XP_035857650.1	XP_035857650.1	fibulin-2 [Sander lucioperca]	146015	4.8032	139.833	43	90	54.7924	67.8259	145	6	114.087	0.00730652
XP_042572525.1	XP_042572525.1	alpha-2-macroglobulin-like protein 1 isoform X2 [Cyprinus carpio]	159164	5.8535	139.832	28	76	44.0027	79.3932	80	3	110.666	0.00651898
XP_030209859.1	XP_030209859.1	myocyte-specific enhancer factor 2C-like isoform X2 [Gadus morhua]	51438	7.6172	139.77	13	23	38.6694	47.5936	60	4	105.854	0.00756549
XP_033979946.1	XP_033979946.1	CD109 antigen-like [Trematomus bernacchii]	149920	5.0522	139.756	25	80	49.9633	73.9031	123	4	102.241	0.00694122
KAF4075460.1	KAF4075460.1	hypothetical protein AMELA_G00234670 [Ameiurus melas]	137507	5.6338	139.752	25	109	38.8169	87.0641	121	2	106.18	0.00722157
XP_038834582.1	XP_038834582.1	venom factor-like isoform X2 [Salvelinus namaycush]	196521	6.6299	139.744	40	127	47.5568	83.8368	157	9	94.2098	0.00724715
XP_024911609.1	XP_024911609.1	myocyte-specific enhancer factor 2A-like [Cynoglossus semilaevis]	49118	9.1509	139.734	8	21	46.9565	101.74	25	1	118.046	0.00663166
XP_033979708.1	XP_033979708.1	CD109 antigen-like [Trematomus bernacchii]	171141	5.1826	139.726	41	91	48.1144	86.1288	178	6	112.594	0.00698594
XP_029384781.1	XP_029384781.1	serine/threonine-protein kinase Sgk3 [Echeneis naucrates]	56909	6.561	139.652	7	30	27.2358	24.7278	35	1	107.235	0.0073609
CAG6007557.1	CAG6007557.1	unnamed protein product [Menidia menidia]	166022	5.1826	139.569	42	93	50.1989	66.4419	227	12	94.4241	0.00725548
XP_029008662.1	XP_029008662.1	myocyte enhancer factor 2aa isoform X3 [Betta splendens]	55450	6.9756	139.558	10	27	27.5728	60.7972	56	4	95.4133	0.00853962
XP_034056933.1	XP_034056933.1	complement C3-like [Gymnodraco acuticeps]	185051	6.0586	139.555	35	139	36.9184	83.5511	125	7	114.466	0.00662912
XP_029903666.1	XP_029903666.1	CD109 antigen-like [Myripristis murdjan]	167157	5.2646	139.407	34	84	57.0302	60.0334	150	4	112.278	0.00719128
XP_037625705.1	XP_037625705.1	C3 and PZP-like alpha-2-macroglobulin domain-containing protein 8 [Sebastes umbrosus]	209096	6.0601	139.395	30	118	39.1073	110.894	104	3	116.253	0.00643997
XP_014849653.1	XP_014849653.1	PREDICTED: complement C3-like [Poecilia mexicana]	183037	6.2681	139.39	29	135	31.3882	96.1184	101	3	112.477	0.00650611
XP_039530276.1	XP_039530276.1	LOW QUALITY PROTEIN: CD109 antigen-like [Pimephales promelas]	166546	4.6274	139.319	38	84	43.5333	60.8984	193	12	103.469	0.00645276
XP_028265822.1	XP_028265822.1	complement C3-like [Parambassis ranga]	197494	6.8071	139.299	36	147	29.7619	102.528	128	5	110.929	0.00687198
XP_037393257.1	XP_037393257.1	myocyte-specific enhancer factor 2D isoform X10 [Pygocentrus nattereri]	60853	6.5229	139.259	9	29	35.2113	100.665	38	0	121.619	0.00676982
XP_033487967.1	XP_033487967.1	alpha-2-macroglobulin-like [Epinephelus lanceolatus]	162377	5.2354	139.233	24	91	32.0109	115.412	96	1	117.652	0.00720932
XP_042595361.1	XP_042595361.1	alpha-2-macroglobulin-like [Cyprinus carpio]	159237	6.3809	139.23	23	97	35.8094	80.6139	96	1	112.344	0.00674753
KAE8294228.1	KAE8294228.1	C3 and PZP-like alpha-2-macroglobulin domain-containing protein 8 [Larimichthys crocea]	204315	6.5098	139.05	29	116	34.8609	111.092	77	2	115.868	0.00657853
XP_020488402.1	XP_020488402.1	fibulin-2-like [Labrus bergylta]	150404	4.8604	138.938	44	95	56.701	81.2741	150	6	114.558	0.00611388
XP_041924557.1	XP_041924557.1	alpha-2-macroglobulin-like isoform X2 [Alosa sapidissima]	154861	5.9048	138.893	21	85	35.365	76.2774	104	2	98.1315	0.00679084
KAF7216658.1	KAF7216658.1	transcript variant X2 [Nothobranchius furzeri]	49954	7.7285	138.857	11	25	34.4902	70.5021	49	0	103.549	0.00738051
XP_023823101.1	XP_023823101.1	complement C4 [Salvelinus alpinus]	188875	5.9634	138.466	31	121	33.9823	96.1077	118	3	105.641	0.00576395
XP_031721791.1	XP_031721791.1	CD109 antigen [Anarrhichthys ocellatus]	162900	4.8442	138.423	34	89	44.2098	83.1417	144	11	100.99	0.00687407
TNM90472.1	TNM90472.1	hypothetical protein fugu_002761 [Takifugu bimaculatus]	45804	8.6089	138.417	9	19	57.0755	119.376	42	1	108.329	0.00669313
XP_032873142.1	XP_032873142.1	myocyte-specific enhancer factor 2C isoform X2 [Amblyraja radiata]	51195	8.833	138.313	7	25	38.5106	99.5805	25	0	107.73	0.00610494
XP_029355532.1	XP_029355532.1	C3 and PZP-like alpha-2-macroglobulin domain-containing protein 8 [Echeneis naucrates]	207943	6.334	138.293	23	117	30.5511	106.119	56	0	131.978	0.00684712
XP_039643100.1	XP_039643100.1	LOW QUALITY PROTEIN: alpha-2-macroglobulin-like protein 1 [Perca fluviatilis]	161093	4.5938	138.254	25	95	33.8115	79.5663	98	4	94.6135	0.00669201
KAF7686383.1	KAF7686383.1	hypothetical protein HF521_015745 [Silurus meridionalis]	49156	6.6343	138.183	6	35	25.1163	58.487	22	1	107.808	0.00754857
KAF7657412.1	KAF7657412.1	hypothetical protein LDENG_00027780 [Lucifuga dentata]	55018	5.7451	138.132	13	30	47.495	76.6102	58	3	99.6862	0.00775432
AAO33369.1	AAO33369.1	coagulation factor VIIb precursor [Takifugu rubripes]	48755	5.9531	138.123	16	37	56.3348	75.2518	75	4	104.917	0.00654509
XP_039643072.1	XP_039643072.1	LOW QUALITY PROTEIN: alpha-2-macroglobulin-like protein 1 [Perca fluviatilis]	161072	4.6143	138.077	16	94	28.4932	103.794	48	1	106.113	0.00738891
KAG7277791.1	KAG7277791.1	hypothetical protein CRUP_026092 [Coryphaenoides rupestris]	53290	7.6011	137.996	8	23	38.247	52.2801	35	0	106.742	0.00700335
KAF5890642.1	KAF5890642.1	fibulin-2-like isoform X2, partial [Clarias magur]	61019	4.5366	137.851	20	42	58.2734	94.6423	95	3	114.403	0.00668221
XP_035387337.1	XP_035387337.1	serum response factor b isoform X1 [Electrophorus electricus]	60820	8.6455	137.785	9	17	39.2447	101.107	35	2	120.082	0.00659864
XP_029292371.1	XP_029292371.1	fibulin-2-like [Cottoperca gobio]	133291	5.3203	137.751	29	83	48.1359	64.3482	112	5	111.754	0.0065038
XP_041063636.1	XP_041063636.1	CD109 antigen [Carcharodon carcharias]	165381	5.0303	137.67	27	85	45.7969	93.905	91	4	114.539	0.00681757
XP_031173136.1	XP_031173136.1	complement C3-like [Sander lucioperca]	185783	6.2256	137.648	44	150	48.2779	81.9456	131	2	109.602	0.00683406
XP_031139598.2	XP_031139598.2	alpha-2-macroglobulin-like [Sander lucioperca]	161198	5.0112	137.562	20	106	28.11	106.595	71	4	108.224	0.00650769
XP_030222453.1	XP_030222453.1	fibulin-1 isoform X1 [Gadus morhua]	74811	5.0303	137.443	28	48	65.5572	60.6422	126	2	118.347	0.00681463
XP_042270738.1	XP_042270738.1	alpha-2-macroglobulin isoform X2 [Thunnus maccoyii]	163723	5.4683	137.366	32	90	51.3879	65.9791	211	8	110.582	0.00705258
XP_037639994.1	XP_037639994.1	neuronal pentraxin-1 isoform X2 [Sebastes umbrosus]	69562	5.5225	137.088	15	48	54.2265	51.8668	55	2	107.263	0.00668599
XP_034769151.1	XP_034769151.1	alpha-2-macroglobulin-like protein 1 [Acipenser ruthenus]	162612	5.1724	137.024	21	87	32.7135	60.0474	75	3	118.229	0.00702107
XP_027882409.1	XP_027882409.1	C3 and PZP-like alpha-2-macroglobulin domain-containing protein 8 [Xiphophorus couchianus]	207481	6.4819	137.018	32	119	40.1929	89.5339	120	3	111.946	0.00660182
XP_029921200.1	XP_029921200.1	complement C3-like [Myripristis murdjan]	167919	5.7539	136.948	35	131	38.3078	86.7132	111	3	118.312	0.00695947
XP_035863377.1	XP_035863377.1	C3 and PZP-like alpha-2-macroglobulin domain-containing protein 8 isoform X2 [Sander lucioperca]	201123	5.9443	136.745	26	115	35.5716	107.253	74	2	110.044	0.0067943
XP_029028280.1	XP_029028280.1	alpha-2-macroglobulin-like [Betta splendens]	160585	5.4844	136.741	25	98	36.3636	81.8927	116	5	101.511	0.00673458
XP_029299692.1	XP_029299692.1	LOW QUALITY PROTEIN: myocyte-specific enhancer factor 2D homolog [Cottoperca gobio]	63164	5.7363	136.649	9	25	34.6734	63.2064	45	1	105.078	0.00754745
XP_037606736.1	XP_037606736.1	serine/threonine-protein kinase Sgk1 isoform X1 [Sebastes umbrosus]	69520	7.749	136.648	13	33	43.2217	56.9641	41	3	105.525	0.00643973
XP_029978768.1	XP_029978768.1	serine/threonine-protein kinase Sgk3 [Sphaeramia orbicularis]	56166	6.583	136.633	7	32	41.6838	119.907	23	1	114.616	0.00518256
XP_027857501.1	XP_027857501.1	CD109 antigen-like [Xiphophorus couchianus]	154350	5.5884	136.618	28	74	45.0966	74.4655	146	2	99.6487	0.00731876
XP_006636507.1	XP_006636507.1	PREDICTED: serum deprivation-response protein [Lepisosteus oculatus]	48684	5.0361	136.507	5	31	26.5766	72.9522	27	0	102.02	0.0075742
KAB5526136.1	KAB5526136.1	hypothetical protein PHYPO_G00148280 [Pangasianodon hypophthalmus]	188468	6.8467	136.418	40	135	39.2496	92.5404	170	5	106.103	0.00631392
XP_042585967.1	XP_042585967.1	alpha-2-macroglobulin-like protein 1 [Cyprinus carpio]	162924	4.894	136.39	33	88	50.4419	73.7107	120	4	107.705	0.00675667
ROK74163.1	ROK74163.1	Alpha-2-macroglobulin [Anabarilius grahami]	121249	5.5181	136.377	19	70	42.5182	72.9583	71	0	123.746	0.00749945
XP_033821296.1	XP_033821296.1	complement C3-like [Periophthalmus magnuspinnatus]	194381	6.9639	136.367	40	122	43.3198	84.1831	161	11	100.372	0.00639643
XP_036454018.1	XP_036454018.1	alpha-2-macroglobulin-like [Colossoma macropomum]	157414	6.1392	136.27	25	96	33.1215	94.4121	103	2	118.237	0.0069281
KAF5880110.1	KAF5880110.1	complement C3-like, partial [Clarias magur]	178351	6.5552	136.031	40	149	41.3233	93.5803	124	3	120.229	0.00700102
XP_031431247.1	XP_031431247.1	C3 and PZP-like alpha-2-macroglobulin domain-containing protein 8 [Clupea harengus]	206670	5.7275	136.008	30	114	36.5841	94.8226	141	5	109.526	0.00719224
XP_037619825.1	XP_037619825.1	complement C3-like isoform X2 [Sebastes umbrosus]	164166	6.2563	135.922	33	135	39.0859	87.3282	122	6	108.225	0.00602186
XP_036398075.1	XP_036398075.1	CD109 antigen-like [Megalops cyprinoides]	134583	5.8345	135.867	29	90	44.5724	89.8903	148	5	96.6827	0.00714881
XP_041852754.1	XP_041852754.1	myocyte enhancer factor 2aa isoform X8 [Melanotaenia boesemani]	49308	8.6895	135.832	9	24	29.8701	62.8317	34	2	111.837	0.00638194
TSL40944.1	TSL40944.1	Serum paraoxonase/arylesterase 2 [Bagarius yarrelli]	44524	5.1079	135.816	7	26	37.8517	71.7217	46	2	96.3439	0.00671954
XP_041669166.1	XP_041669166.1	CD109 antigen [Cheilinus undulatus]	153715	5.3628	135.81	31	90	36.2007	61.205	102	9	107.587	0.00660534
XP_014885751.1	XP_014885751.1	PREDICTED: serum response factor-binding protein 1 [Poecilia latipinna]	60596	6.3149	135.782	12	50	27.2222	83.3217	37	1	114.702	0.0063312
XP_041815336.1	XP_041815336.1	CD109 antigen [Chelmon rostratus]	159636	4.916	135.761	29	81	52.9576	87.6042	137	3	116.368	0.00681399
XP_020467175.1	XP_020467175.1	myocyte-specific enhancer factor 2A isoform X8 [Monopterus albus]	49305	8.6895	135.696	10	24	37.2294	61.5513	34	3	95.5212	0.00563422
XP_036789756.1	XP_036789756.1	complement C3-like [Oncorhynchus mykiss]	115798	6.2959	135.69	30	98	45.5502	91.0279	168	3	100.403	0.00625735
XP_011601179.1	XP_011601179.1	serum response factor isoform X3 [Takifugu rubripes]	54885	8.1797	135.658	11	22	50.1894	88.5735	34	1	107.629	0.00692428
XP_043908496.1	XP_043908496.1	serum response factor-binding protein 1 [Solea senegalensis]	66436	6.1025	135.499	10	63	21.1765	80.924	43	1	125.457	0.00658229
XP_012705128.1	XP_012705128.1	myocyte enhancer factor 2ca isoform X2 [Fundulus heteroclitus]	49595	6.6533	135.419	8	22	36.0087	75.3805	22	2	106.661	0.00636203
XP_033498035.1	XP_033498035.1	CD109 antigen-like [Epinephelus lanceolatus]	153443	5.1021	135.33	27	85	52.4802	91.5132	96	1	124.681	0.0068114
XP_033478146.1	XP_033478146.1	C3 and PZP-like alpha-2-macroglobulin domain-containing protein 8 [Epinephelus lanceolatus]	208844	6.0703	135.26	21	116	28.7387	108.247	52	0	126.943	0.00654177
XP_014897819.1	XP_014897819.1	PREDICTED: neuronal pentraxin-1-like [Poecilia latipinna]	66310	5.1431	135.258	18	45	57.5503	66.5041	72	1	115.296	0.00757638
XP_014856974.1	XP_014856974.1	PREDICTED: alpha-2-macroglobulin-like protein 1 isoform X4 [Poecilia mexicana]	151273	4.9556	135.214	13	107	17.7419	80.0102	86	0	104.231	0.00677769
XP_030601192.1	XP_030601192.1	alpha-2-macroglobulin-like isoform X2 [Archocentrus centrarchus]	160426	5.2793	135.101	22	94	30.8496	75.4664	80	4	102.447	0.00644761
XP_028430000.1	XP_028430000.1	LOW QUALITY PROTEIN: alpha-2-macroglobulin-like [Perca flavescens]	160625	4.6626	135.086	28	97	36.6689	75.5349	80	8	104.365	0.00716136
AHF81488.1	AHF81488.1	complement component pro-C3-2 [Trematomus bernacchii]	185276	5.8579	135.068	36	146	38.9493	87.5331	143	8	105.685	0.00647667
XP_031145027.1	XP_031145027.1	complement C3-like isoform X1 [Sander lucioperca]	186194	6.6182	134.926	29	138	32.0528	88.2872	81	2	110.894	0.00639
XP_034387431.1	XP_034387431.1	C3 and PZP-like alpha-2-macroglobulin domain-containing protein 8 [Cyclopterus lumpus]	223412	6.3999	134.734	37	129	40.1398	101.132	107	4	113.391	0.0066478
XP_028295142.1	XP_028295142.1	serine/threonine-protein kinase Sgk1 isoform X3 [Gouania willdenowi]	52001	6.7412	134.664	12	28	29.3478	77.7937	38	3	114.906	0.00715703
XP_023826039.1	XP_023826039.1	serum response factor isoform X4 [Salvelinus alpinus]	57545	9.3413	134.598	11	23	29.8372	35.6371	58	5	93.5306	0.00627727
XP_036386788.1	XP_036386788.1	fibulin-2 [Megalops cyprinoides]	134961	4.6567	134.596	39	83	57.3663	79.695	149	7	117.852	0.00699488
XP_022596335.1	XP_022596335.1	myocyte-specific enhancer factor 2A-like isoform X2 [Seriola dumerili]	47107	7.894	134.549	7	20	55.7562	96.6699	16	1	101.896	0.00723288
XP_042270935.1	XP_042270935.1	alpha-2-macroglobulin-like [Thunnus maccoyii]	162730	5.7642	134.483	34	93	38.4247	90.0487	118	6	92.3578	0.00631953
XP_041071862.1	XP_041071862.1	fibulin-1 isoform X2 [Carcharodon carcharias]	76343	4.9116	134.448	17	50	45.3623	81.9343	58	1	124.471	0.00651291
XP_041850408.1	XP_041850408.1	alpha-2-macroglobulin-like protein 1 [Melanotaenia boesemani]	161528	6.3413	134.406	27	91	46.9854	93.4139	111	3	104.167	0.00725267
XP_030289371.1	XP_030289371.1	complement C3-like [Sparus aurata]	186496	6.2388	134.338	36	150	34.2137	107.713	111	4	117.694	0.00737002
XP_024134100.1	XP_024134100.1	C3 and PZP-like alpha-2-macroglobulin domain-containing protein 8 isoform X2 [Oryzias melastigma]	202924	5.9443	134.226	29	115	33.4426	96.0286	136	5	95.5755	0.00687339
XP_028825881.1	XP_028825881.1	alpha-2-macroglobulin-like protein 1 [Denticeps clupeoides]	161282	4.5088	134.017	24	76	42.4387	107.317	79	2	111.32	0.00697325
XP_023815099.1	XP_023815099.1	complement C3 [Oryzias latipes]	199342	6.5391	133.99	28	144	35.181	97.2142	106	3	106.741	0.00676848
XP_022050469.1	XP_022050469.1	CD109 antigen [Acanthochromis polyacanthus]	160252	4.8735	133.948	36	79	56.5517	77.0688	124	4	110.866	0.00651136
sp	sp	Q91274.1 ALBU_PETMA RecName: Full=Serum albumin SDS-1; Flags: Precursor	158989	6.0601	133.926	35	110	48.0675	79.8442	114	3	105.428	0.00689405
XP_022072811.1	XP_022072811.1	complement C3-like isoform X3 [Acanthochromis polyacanthus]	186117	6.6606	133.896	45	150	43.9952	102.124	141	9	116.297	0.00652381
XP_042272995.1	XP_042272995.1	C3 and PZP-like alpha-2-macroglobulin domain-containing protein 8 isoform X2 [Thunnus maccoyii]	198767	5.9722	133.877	22	115	31.6854	110.14	45	1	130.885	0.00679519
XP_030599944.1	XP_030599944.1	alpha-2-macroglobulin-like isoform X3 [Archocentrus centrarchus]	164793	5.7407	133.825	30	96	49.8316	84.8425	158	5	112.475	0.00661256
XP_015826901.1	XP_015826901.1	PREDICTED: C3 and PZP-like alpha-2-macroglobulin domain-containing protein 8 [Nothobranchius furzeri]	206981	6.1362	133.724	26	125	36.437	84.2741	85	3	105.8	0.00643422
XP_007236950.2	XP_007236950.2	alpha-2-macroglobulin [Astyanax mexicanus]	161428	7.0825	133.69	28	99	42.3237	82.8828	120	3	105.172	0.00703707
KAG5843756.1	KAG5843756.1	hypothetical protein ANANG_G00154280 [Anguilla anguilla]	162728	5.6646	133.655	27	98	34.0511	67.3732	94	1	115.185	0.00698716
XP_026031803.1	XP_026031803.1	myocyte-specific enhancer factor 2A isoform X4 [Astatotilapia calliptera]	50948	8.2544	133.638	12	24	41.4938	68.8442	41	3	96.7837	0.00667727
XP_033977869.1	XP_033977869.1	fibulin-2 [Trematomus bernacchii]	142231	4.894	133.636	40	99	55.1938	76.6619	160	6	106.812	0.00678858
XP_028827812.1	XP_028827812.1	complement C3-like [Denticeps clupeoides]	183741	7.6333	133.556	33	136	36.6565	84.7489	104	6	111.731	0.00688069
XP_020503239.1	XP_020503239.1	C3 and PZP-like alpha-2-macroglobulin domain-containing protein 8 [Labrus bergylta]	208044	6.1802	133.345	23	117	30.2139	115.846	65	0	122.805	0.00704957
XP_037326101.1	XP_037326101.1	C3 and PZP-like alpha-2-macroglobulin domain-containing protein 8 [Pungitius pungitius]	207949	6.3472	133.206	30	118	35.6077	89.1738	81	1	115.182	0.00664982
XP_014874161.1	XP_014874161.1	PREDICTED: alpha-2-macroglobulin-like isoform X2 [Poecilia latipinna]	160425	5.1665	133.161	26	88	41.4246	77.929	153	2	98.5524	0.00793663
XP_022062886.1	XP_022062886.1	myocyte-specific enhancer factor 2D homolog isoform X3 [Acanthochromis polyacanthus]	61582	5.7949	133.103	10	26	49.6564	81.3371	34	0	105.628	0.00591992
XP_036979663.1	XP_036979663.1	serum response factor b isoform X4 [Acanthopagrus latus]	55270	6.8936	133.097	12	21	42.3573	96.4706	49	2	125.346	0.00641483
XP_037630765.1	XP_037630765.1	alpha-2-macroglobulin-like isoform X1 [Sebastes umbrosus]	163021	5.3467	133.094	22	106	32.3349	61.8691	112	3	93.6727	0.00663533
XP_023195843.1	XP_023195843.1	C3 and PZP-like alpha-2-macroglobulin domain-containing protein 8 [Xiphophorus maculatus]	207666	6.4395	132.989	32	119	39.7642	83.874	134	4	104.312	0.00648922
PNI88159.1	PNI88159.1	CD109 isoform 1 [Pan troglodytes]	152344	5.2676	132.936	24	85	45.614	81.4712	122	2	110.774	0.00657085
AAX78210.1	AAX78210.1	immunoglobulin mu heavy chain [Epinephelus coioides]	65684	5.8477	132.831	10	38	45.5008	64.1153	37	1	101.466	0.00657586
XP_033478959.1	XP_033478959.1	LOW QUALITY PROTEIN: complement C3-like [Epinephelus lanceolatus]	182867	6.4717	132.81	42	136	42.2114	92.7139	169	6	104.174	0.00657675
XP_029919861.1	XP_029919861.1	myocyte-specific enhancer factor 2D homolog isoform X3 [Myripristis murdjan]	58066	7.6509	132.807	9	25	44.1016	110.138	16	0	129.894	0.00635126
KAF3693144.1	KAF3693144.1	Alpha-2-macroglobulin [Channa argus]	161028	5.6162	132.772	28	94	48.1686	92.6457	143	4	98.1233	0.00636895
XP_034060862.1	XP_034060862.1	alpha-2-macroglobulin-like protein 1 [Gymnodraco acuticeps]	159230	5.4053	132.682	30	98	40.3886	58.5505	123	4	105.08	0.00647749
XP_032800944.1	XP_032800944.1	serum albumin SDS-1 [Petromyzon marinus]	159060	6.0498	132.534	37	111	47.5755	80.6967	115	4	106.185	0.00701974
XP_042573188.1	XP_042573188.1	complement C3-like isoform X2 [Cyprinus carpio]	184913	6.2095	132.495	36	154	34.5433	82.6601	106	1	117.511	0.00694938
XP_015192992.1	XP_015192992.1	PREDICTED: alpha-2-macroglobulin-like protein 1 isoform X1 [Lepisosteus oculatus]	167891	4.853	132.415	31	111	43.0179	78.6554	106	2	106.715	0.00691803
XP_036415018.1	XP_036415018.1	fibulin-2 isoform X3 [Colossoma macropomum]	137101	4.7959	132.379	36	92	46.1228	95.1565	119	7	112.877	0.00678104
XP_020782454.1	XP_020782454.1	alpha-2-macroglobulin-like [Boleophthalmus pectinirostris]	162896	6.3662	132.376	28	87	39.2292	83.8598	119	4	98.9963	0.00653587
XP_037619833.1	XP_037619833.1	complement C3-like [Sebastes umbrosus]	104694	5.9854	132.211	21	77	41.7641	99.2513	89	1	104.562	0.00638219
XP_022594901.1	XP_022594901.1	fibulin-2-like [Seriola dumerili]	134115	5.1958	132.158	36	89	54.6205	78.673	114	6	124.474	0.0064263
XP_028435544.1	XP_028435544.1	complement C3-like [Perca flavescens]	185603	5.8081	132.095	36	139	38.006	73.8467	111	5	115.313	0.00658654
XP_038640581.1	XP_038640581.1	complement C3-like [Scyliorhinus canicula]	185209	6.4849	132.048	40	122	47.1368	86.6997	151	5	115.802	0.00651605
KAF4116473.1	KAF4116473.1	hypothetical protein G5714_003962 [Onychostoma macrolepis]	204342	8.0054	131.915	28	96	34.7312	82.6012	89	2	102.514	0.00659859
XP_032437093.1	XP_032437093.1	serum response factor-binding protein 1 isoform X1 [Xiphophorus hellerii]	61025	6.1289	131.814	13	58	29.4872	81.487	41	3	116.722	0.00780726
XP_029921188.1	XP_029921188.1	complement C3-like [Myripristis murdjan]	168209	5.7671	131.737	34	127	39.1622	92.8677	108	4	112.918	0.00625386
KAG8002560.1	KAG8002560.1	Fibulin-2 [Nibea albiflora]	127791	5.3584	131.727	35	82	58.8235	83.0207	115	7	122.027	0.0061594
XP_029952387.1	XP_029952387.1	myocyte-specific enhancer factor 2A isoform X4 [Salarias fasciatus]	51025	8.0039	131.686	8	24	23.029	64.1469	25	2	106.401	0.00618512
XP_040906171.1	XP_040906171.1	serum response factor b isoform X2 [Toxotes jaculatrix]	61245	6.9771	131.636	8	20	37.0618	88.1982	54	0	109.102	0.00781231
XP_043079165.1	XP_043079165.1	C3 and PZP-like alpha-2-macroglobulin domain-containing protein 8 [Puntigrus tetrazona]	207454	5.896	131.588	36	118	39.8605	97.503	121	3	104.151	0.00670099
XP_035537079.1	XP_035537079.1	serum response factor-binding protein 1 [Morone saxatilis]	63068	6.5405	131.447	13	53	26.4654	90.1767	35	1	112.719	0.00754657
KAF4080638.1	KAF4080638.1	hypothetical protein AMELA_G00173670 [Ameiurus melas]	49104	6.6357	131.394	3	34	19.0698	21.0327	8	0	125.982	0.0075005
XP_037329314.1	XP_037329314.1	myocyte-specific enhancer factor 2D homolog isoform X3 [Pungitius pungitius]	61850	6.2095	131.166	8	26	35.3242	91.4048	31	0	95.4704	0.00799593
XP_028318166.1	XP_028318166.1	myocyte-specific enhancer factor 2C-like [Gouania willdenowi]	49561	7.3213	131.105	8	23	46.6377	77.4393	20	1	129.337	0.00662913
XP_034714046.1	XP_034714046.1	CD109 antigen-like [Etheostoma cragini]	153208	5.439	131.101	26	74	51.9481	97.2672	106	2	105.165	0.006939
BCW91223.1	BCW91223.1	L-amino acid oxidase [Epinephelus akaara]	61208	5.4697	131.089	9	38	35.337	77.6784	34	2	111.317	0.00661869
XP_034409126.1	XP_034409126.1	complement C3-like [Cyclopterus lumpus]	185612	6.3882	131.028	37	147	41.3043	100.246	89	3	115.026	0.00653213
XP_034722592.1	XP_034722592.1	alpha-2-macroglobulin-like [Etheostoma cragini]	123822	5.2588	130.98	16	78	21.8279	111.105	72	0	99.6659	0.00739931
XP_041638768.1	XP_041638768.1	fibulin-2 isoform X1 [Cheilinus undulatus]	151546	5.2896	130.905	34	100	51.8923	89.467	144	3	112.538	0.00677884
XP_028425699.1	XP_028425699.1	alpha-2-macroglobulin-like [Perca flavescens]	158893	5.6821	130.903	14	104	24.3733	83.1207	48	2	99.9447	0.00616626
XP_028458930.1	XP_028458930.1	serum response factor isoform X4 [Perca flavescens]	59833	8.5562	130.744	11	18	43.6116	84.9865	40	3	108.961	0.00556356
NP_571318.1	NP_571318.1	complement C3a.2 precursor [Danio rerio]	184639	6.2739	130.712	31	140	39.3701	80.7656	114	2	108.699	0.00628423
XP_030627474.1	XP_030627474.1	fibulin-1 isoform X2 [Chanos chanos]	75511	4.894	130.667	32	48	69.4203	67.8454	135	7	111.407	0.00715877
PNJ72370.1	PNJ72370.1	C5 isoform 1 [Pongo abelii]	188170	6.1963	130.575	35	142	37.3508	94.6643	108	5	112.257	0.00614664
XP_035810609.1	XP_035810609.1	complement C3-like [Amphiprion ocellaris]	157601	6.9009	130.42	40	126	42.1652	85.9828	125	14	107.406	0.00630939
XP_022602827.1	XP_022602827.1	myocyte-specific enhancer factor 2D homolog isoform X3 [Seriola dumerili]	63320	5.7979	130.321	11	26	41.1371	80.0731	29	0	108.681	0.00692009
XP_043576232.1	XP_043576232.1	complement C5 isoform X1 [Chiloscyllium plagiosum]	190431	6.1392	130.034	30	131	26.1749	109.278	82	1	118.768	0.00694706
XP_042152492.1	XP_042152492.1	alpha-2-macroglobulin-like [Oncorhynchus tshawytscha]	162659	5.8652	129.997	21	96	27.7059	83.7231	76	3	107.734	0.00704797
KAF4077852.1	KAF4077852.1	hypothetical protein AMELA_G00192780 [Ameiurus melas]	126259	5.1021	129.987	39	87	54.7598	67.9541	144	3	110.758	0.00666373
XP_037612733.1	XP_037612733.1	myocyte-specific enhancer factor 2A-like [Sebastes umbrosus]	49451	8.811	129.772	6	23	33.913	77.8949	11	0	137.403	0.0071892
XP_042595365.1	XP_042595365.1	alpha-2-macroglobulin-like isoform X4 [Cyprinus carpio]	160876	5.2544	129.701	27	102	31.0249	101.598	89	3	113.143	0.00623067
XP_040915678.1	XP_040915678.1	fibulin-2-like [Toxotes jaculatrix]	134110	5.1548	129.603	30	91	51.7842	74.7221	143	3	110.4	0.006946
ADU33222.1	ADU33222.1	complement component c3 [Epinephelus coioides]	184440	6.0234	129.479	39	136	39.2275	90.0832	166	3	107.259	0.0067615
XP_041640227.1	XP_041640227.1	complement C3-like [Cheilinus undulatus]	185078	5.8447	129.448	37	134	38.8485	85.8702	162	10	102.116	0.00660934
XP_038817300.1	XP_038817300.1	alpha-2-macroglobulin-like isoform X1 [Salvelinus namaycush]	163822	5.3071	129.436	23	101	29.527	99.8193	83	2	115.498	0.0066152
XP_019730066.1	XP_019730066.1	PREDICTED: disks large homolog 5-like [Hippocampus comes]	217564	6.457	129.431	39	195	32.6132	83.8536	151	7	103.243	0.00666104
XP_040925825.1	XP_040925825.1	complement C3-like [Betta splendens]	163199	6.3135	129.369	31	123	38.7908	99.89	124	1	112.765	0.00632334
XP_029952748.1	XP_029952748.1	fibulin-1 isoform X2 [Salarias fasciatus]	74011	4.7769	129.343	23	43	58.6156	75.9006	92	2	123.907	0.00653078
XP_029028271.1	XP_029028271.1	alpha-2-macroglobulin-like [Betta splendens]	162123	6.1494	129.307	26	89	36.4011	83.1707	123	4	91.4264	0.00697733
XP_030014385.1	XP_030014385.1	neuronal pentraxin-1-like isoform X2 [Sphaeramia orbicularis]	66822	5.6909	129.29	11	42	46.6997	83.6668	30	1	114.402	0.0066779
XP_043114430.1	XP_043114430.1	alpha-2-macroglobulin-like protein 1 [Puntigrus tetrazona]	158487	6.5039	129.171	33	90	44.2737	80.5017	122	7	109.174	0.00709929
XP_015250542.1	XP_015250542.1	PREDICTED: pregnancy zone protein-like [Cyprinodon variegatus]	148904	5.5928	129.003	27	101	42.2992	88.9031	89	0	106.726	0.0072597
KAG7488064.1	KAG7488064.1	hypothetical protein MATL_G00029970 [Megalops atlanticus]	204693	6.1304	128.953	36	119	40.0869	91.9468	87	5	109.528	0.00764244
XP_001919226.4	XP_001919226.4	complement C5 [Danio rerio]	191203	5.9136	128.944	37	132	37.5587	75.1407	133	7	108.152	0.00641608
TDH11186.1	TDH11186.1	hypothetical protein EPR50_G00058200 [Perca flavescens]	178751	6.1538	128.881	35	141	39.5363	99.7448	127	5	102.501	0.0064157
XP_041838076.1	XP_041838076.1	LOW QUALITY PROTEIN: complement C3-like [Melanotaenia boesemani]	163803	6.4175	128.86	26	118	40.4762	76.0689	84	1	119.04	0.00725073
XP_023257397.1	XP_023257397.1	CD109 antigen-like isoform X2 [Seriola lalandi dorsalis]	153270	5.4478	128.734	22	83	50.2146	113.112	83	2	110.871	0.00689711
CDQ68753.1	CDQ68753.1	unnamed protein product, partial [Oncorhynchus mykiss]	137732	5.7817	128.729	12	77	27.8135	86.2606	55	2	106.473	0.00528103
AWP20454.1	AWP20454.1	thiolester containing protein II-like [Scophthalmus maximus]	172434	4.8193	128.694	40	89	54.1828	64.8749	173	10	103.142	0.00673726
XP_022623807.1	XP_022623807.1	alpha-2-macroglobulin-like protein 1 isoform X2 [Seriola dumerili]	164205	5.0024	128.676	24	93	40.3627	97.7599	121	3	95.7566	0.00700754
KAF6722807.1	KAF6722807.1	Cytosolic non-specific dipeptidase [Oryzias melastigma]	135848	4.79	128.579	27	78	40.7437	91.7541	87	3	110.993	0.00704699
PWA26868.1	PWA26868.1	hypothetical protein CCH79_00001281, partial [Gambusia affinis]	49333	6.3545	128.337	10	24	57.8495	30.1206	57	2	103.491	0.00743451
XP_019940264.1	XP_019940264.1	PREDICTED: CD109 antigen-like [Paralichthys olivaceus]	154088	5.3687	128.188	25	86	48.1429	81.083	107	2	104.792	0.00620411
XP_023207936.1	XP_023207936.1	CD109 antigen-like [Xiphophorus maculatus]	154432	5.6646	128.188	25	75	44.8819	78.4635	109	2	100.816	0.00757114
XP_033980538.1	XP_033980538.1	LOW QUALITY PROTEIN: myocyte-specific enhancer factor 2D homolog [Trematomus bernacchii]	61341	7.5293	128.174	7	27	24.9141	68.2722	21	0	103.237	0.00683776
ROL49878.1	ROL49878.1	Venom factor [Anabarilius grahami]	62776	5.3467	128.126	9	37	34.8592	78.5269	26	0	141.268	0.00667236
XP_010783167.1	XP_010783167.1	PREDICTED: myocyte-specific enhancer factor 2A isoform X3 [Notothenia coriiceps]	49245	9.3252	128.087	6	23	30.6346	35.1661	18	1	106.208	0.00726462
XP_036817872.1	XP_036817872.1	alpha-2-macroglobulin-like isoform X3 [Oncorhynchus mykiss]	163820	5.2764	127.969	21	84	34.5133	108.98	74	3	106.518	0.00688192
XP_044046214.1	XP_044046214.1	serum response factor-like isoform X1 [Siniperca chuatsi]	53214	6.2373	127.947	5	17	33.0754	71.9337	28	1	108.348	0.00638111
XP_038583894.1	XP_038583894.1	STKc_SGK domain-containing protein isoform X1 [Micropterus salmoides]	48597	6.7778	127.775	7	31	38.7324	118.661	15	0	120.791	0.00649794
XP_034095863.1	XP_034095863.1	alpha-2-macroglobulin-like [Gymnodraco acuticeps]	161872	5.0771	127.668	28	103	42.21	89.3719	105	5	100.27	0.00679431
TSK28236.1	TSK28236.1	Serum response factor-binding protein 1 [Bagarius yarrelli]	64086	9.2314	127.618	11	59	25	104.84	50	0	115.847	0.00649881
XP_037124249.1	XP_037124249.1	alpha-2-macroglobulin-like protein 1 [Syngnathus acus]	161561	5.4653	127.53	31	105	41.7522	94.0932	97	5	112.865	0.00655644
XP_024915014.1	XP_024915014.1	LOW QUALITY PROTEIN: fibulin-2 [Cynoglossus semilaevis]	133185	4.6055	127.354	25	71	54.1254	82.3837	92	1	123.655	0.00764484
KTG40661.1	KTG40661.1	hypothetical protein cypCar_00000210 [Cyprinus carpio]	101367	5.1416	127.203	24	62	42.4142	79.6209	95	6	108.776	0.00711048
XP_037603205.1	XP_037603205.1	CD109 antigen-like [Sebastes umbrosus]	151705	5.0522	127.169	17	81	34.2713	79.087	114	0	88.9862	0.00714976
TRY84507.1	TRY84507.1	hypothetical protein DNTS_035848 [Danionella translucida]	172449	4.8428	127.104	41	95	48.6084	70.1694	189	14	90.3129	0.00760282
SSC14281.1	SSC14281.1	Complement component 4 [Channa striata]	181927	7.1968	127.083	25	105	33.1894	103.194	74	4	110.144	0.00726062
XP_014888613.1	XP_014888613.1	PREDICTED: C3 and PZP-like alpha-2-macroglobulin domain-containing protein 8 [Poecilia latipinna]	207162	6.2988	127.066	30	121	31.4914	67.3284	128	7	103.765	0.00602118
XP_037402333.1	XP_037402333.1	alpha-2-macroglobulin-like [Pygocentrus nattereri]	154863	5.5708	127.017	24	85	43.3813	74.8323	106	4	113.933	0.00679057
XP_034756635.1	XP_034756635.1	complement C3-like isoform X1 [Etheostoma cragini]	198143	6.6592	126.909	30	135	35.7022	72.8628	91	2	115.042	0.00716518
XP_039985815.1	XP_039985815.1	alpha-2-macroglobulin-like protein 1 isoform X2 [Xiphias gladius]	164139	5.3013	126.897	21	95	37.1197	83.1583	89	5	107.748	0.00656642
XP_032356991.1	XP_032356991.1	CD109 antigen-like [Etheostoma spectabile]	152376	5.127	126.872	32	74	54.1364	70.6995	158	6	102.317	0.00763659
XP_030204000.1	XP_030204000.1	cytosolic non-specific dipeptidase-like [Gadus morhua]	47378	5.2031	126.731	6	40	23.753	102.344	16	0	102.654	0.00579373
XP_017281102.2	XP_017281102.2	complement C3-like [Kryptolebias marmoratus]	187109	6.6299	126.689	30	129	30.6635	51.5541	114	6	86.709	0.00697924
XP_033832469.1	XP_033832469.1	complement C3-like, partial [Periophthalmus magnuspinnatus]	169909	6.3516	126.683	32	116	36.6645	92.5351	131	1	111.487	0.00620178
XP_040046637.1	XP_040046637.1	alpha-2-macroglobulin-like [Gasterosteus aculeatus aculeatus]	160718	5.2676	126.627	26	91	40.3846	107.873	179	1	101.859	0.00712586
XP_007544936.1	XP_007544936.1	PREDICTED: complement C3-like [Poecilia formosa]	117465	6.4292	126.598	18	82	33.8164	91.1485	58	2	113.523	0.00632793
KAF5165466.1	KAF5165466.1	hypothetical protein HST_G00109170 [Hippoglossus stenolepis]	129950	5.4917	126.513	20	67	48.8946	74.5665	83	1	104.511	0.00662863
XP_029950702.1	XP_029950702.1	complement C3-like [Salarias fasciatus]	185518	5.8037	126.507	37	139	32.6087	101.475	96	3	120.948	0.00722134
XP_030207420.1	XP_030207420.1	complement C3-like isoform X1 [Gadus morhua]	186146	5.7861	126.472	25	124	31.6897	77.7167	122	6	93.0326	0.00758386
XP_027866765.1	XP_027866765.1	complement C4-B-like isoform X1 [Xiphophorus couchianus]	192877	7.3096	126.397	34	121	35.0088	94.8219	84	3	102.261	0.00597909
XP_033961546.1	XP_033961546.1	complement C3-like isoform X3 [Pseudochaenichthys georgianus]	181552	5.915	126.139	29	139	31.9385	88.5123	100	6	116.03	0.00783669
XP_035284458.1	XP_035284458.1	myocyte-specific enhancer factor 2D homolog isoform X6 [Anguilla anguilla]	59713	6.687	126.112	5	26	19.4595	97.3873	22	0	120.134	0.00716428
AFC89899.1	AFC89899.1	complement component C3 [Miichthys miiuy]	185145	6.2827	126.093	36	142	39.0465	89.7541	115	4	116.438	0.00717783
TNM94442.1	TNM94442.1	hypothetical protein fugu_017201 [Takifugu bimaculatus]	162060	5.3013	125.996	25	83	45.6284	72.2972	136	4	105.552	0.00692594
XP_037402606.1	XP_037402606.1	alpha-2-macroglobulin-like [Pygocentrus nattereri]	160158	6.3677	125.969	25	96	41.8702	87.6737	89	1	113.955	0.00800075
XP_038144490.1	XP_038144490.1	fibulin-1 isoform X1 [Cyprinodon tularosa]	75657	4.8735	125.905	14	47	45.6268	73.3405	71	2	111.335	0.00648171
XP_034162796.1	XP_034162796.1	LOW QUALITY PROTEIN: alpha-2-macroglobulin-like protein 1 [Pangasianodon hypophthalmus]	170080	8.4229	125.759	31	130	39.0879	95.4065	95	3	104.495	0.0064645
XP_035770105.1	XP_035770105.1	alpha-2-macroglobulin-like [Neolamprologus brichardi]	198772	5.3628	125.658	23	114	32.588	33.7529	143	7	93.5032	0.00696907
KAF5155080.1	KAF5155080.1	hypothetical protein HST_G00213280 [Hippoglossus stenolepis]	117898	6.1699	125.459	22	82	31.1027	106.526	40	1	132.594	0.00732971
KAA8590869.1	KAA8590869.1	hypothetical protein FQN60_001812 [Etheostoma spectabile]	127609	5.2544	125.449	35	85	46.3478	55.8216	142	5	119.42	0.00686899
XP_031144568.2	XP_031144568.2	CD109 antigen-like [Sander lucioperca]	151830	5.2148	125.385	26	73	50.1449	86.9552	120	4	103.018	0.00667261
XP_042573187.1	XP_042573187.1	complement C3-like isoform X1 [Cyprinus carpio]	185436	6.52	125.347	33	144	34.8036	88.3467	160	6	103.341	0.00733213
XP_036003392.1	XP_036003392.1	serine/threonine-protein kinase Sgk1 isoform X1 [Fundulus heteroclitus]	69928	8.0347	125.316	17	35	42.0968	74.9577	48	7	99.326	0.00668416
KAB5550290.1	KAB5550290.1	hypothetical protein PHYPO_G00052130 [Pangasianodon hypophthalmus]	205509	7.4531	125.236	39	128	40.4002	100.52	158	2	115.816	0.00618909
KAF5170373.1	KAF5170373.1	hypothetical protein HST_G00050580 [Hippoglossus stenolepis]	54733	8.3496	125.199	10	27	30.2372	75.7869	40	3	100.913	0.0066759
XP_005174089.1	XP_005174089.1	complement component c3b, tandem duplicate 2 isoform X2 [Danio rerio]	194999	6.8774	125.197	33	138	31.4825	102.584	114	1	124.726	0.00756722
XP_041850895.1	XP_041850895.1	LOW QUALITY PROTEIN: pregnancy zone protein-like, partial [Melanotaenia boesemani]	110487	5.8315	125.182	15	68	22.992	99.6759	64	2	114.747	0.00610505
XP_030274915.1	XP_030274915.1	complement C3-like isoform X1 [Sparus aurata]	186258	6.2417	125.165	37	142	36.7347	89.039	121	7	109.023	0.00712842
XP_029619662.1	XP_029619662.1	serum albumin 2-like [Salmo trutta]	67874	5.4375	125.072	15	53	35.8553	115.764	34	0	115.51	0.00663966
XP_029011109.1	XP_029011109.1	fibulin-2-like [Betta splendens]	121180	5.3115	125.019	32	69	53.902	62.3557	98	2	119.86	0.00677654
XP_030584271.1	XP_030584271.1	LOW QUALITY PROTEIN: C3 and PZP-like alpha-2-macroglobulin domain-containing protein 8 [Archocentrus centrarchus]	208309	6.2798	124.973	38	117	39.7436	84.2675	144	8	108.02	0.00701666
XP_012717485.3	XP_012717485.3	CD109 antigen [Fundulus heteroclitus]	152399	5.3086	124.85	23	78	45.1986	82.0993	89	2	96.5475	0.00651036
KAG2470004.1	KAG2470004.1	A2ML1 protein, partial [Polypterus senegalus]	130086	5.1943	124.765	22	80	46.134	86.8506	94	3	106.347	0.00625628
XP_029923382.1	XP_029923382.1	alpha-2-macroglobulin-like [Myripristis murdjan]	162916	5.9063	124.763	21	89	36.6102	106.688	63	2	112.682	0.00676946
XP_027892250.1	XP_027892250.1	serum response factor-binding protein 1 isoform X1 [Xiphophorus couchianus]	61340	8.748	124.754	6	56	14.2596	84.5012	21	1	94.7682	0.00556159
XP_005452290.1	XP_005452290.1	fibulin-2 isoform X1 [Oreochromis niloticus]	151054	4.9189	124.704	34	98	52.7047	42.5205	180	9	98.7222	0.00676737
XP_030636322.1	XP_030636322.1	complement C3-like [Chanos chanos]	182568	7.8677	124.694	38	138	40.7385	98.7817	132	7	105.562	0.00709435
XP_041093809.1	XP_041093809.1	myocyte-specific enhancer factor 2C isoform X4 [Polyodon spathula]	38412	9.5098	124.694	5	15	37.9603	115.046	13	0	99.7391	0.00609975
XP_013882149.1	XP_013882149.1	PREDICTED: alpha-2-macroglobulin-like [Austrofundulus limnaeus]	160808	5.269	124.672	31	95	43.3011	95.4808	91	7	104.755	0.00638842
KAF0028118.1	KAF0028118.1	hypothetical protein F2P81_019205 [Scophthalmus maximus]	56195	6.3765	124.598	7	32	40.3292	30.616	45	1	102.995	0.00704583
XP_029628709.1	XP_029628709.1	alpha-2-macroglobulin-like [Salmo trutta]	164579	5.1372	124.519	24	93	37.6258	53.6185	92	5	102.604	0.00690193
XP_041665316.1	XP_041665316.1	alpha-2-macroglobulin-like [Cheilinus undulatus]	162298	5.5591	124.355	29	95	43.8874	87.8155	138	3	101.896	0.00679565
XP_034079417.1	XP_034079417.1	C3 and PZP-like alpha-2-macroglobulin domain-containing protein 8 [Gymnodraco acuticeps]	188651	5.8008	124.331	34	108	40.0118	104.056	113	7	99.4242	0.00713809
XP_029699915.1	XP_029699915.1	alpha-2-macroglobulin-like [Takifugu rubripes]	158893	6.0249	124.327	24	86	40.9091	93.4361	84	4	109.734	0.00631701
XP_023285335.1	XP_023285335.1	fibulin-2-like [Seriola lalandi dorsalis]	134061	5.1973	124.103	35	92	54.1254	83.909	112	6	127.958	0.00673508
XP_029922873.1	XP_029922873.1	alpha-2-macroglobulin-like [Myripristis murdjan]	162371	5.7231	124.061	24	90	42.2056	81.1233	110	4	102.872	0.00620826
XP_028449033.1	XP_028449033.1	complement C3-like [Perca flavescens]	184511	5.9722	124.011	26	146	25.3623	96.8393	79	2	115.491	0.00702098
KAG7322067.1	KAG7322067.1	hypothetical protein KOW79_014925 [Hemibagrus wyckioides]	160801	5.5957	123.916	24	87	36.282	95.7868	47	1	127.469	0.0065557
XP_031722305.1	XP_031722305.1	myocyte-specific enhancer factor 2D homolog isoform X3 [Anarrhichthys ocellatus]	63797	5.6807	123.884	9	26	31.1148	85.5219	49	1	89.3706	0.00804892
XP_035796786.1	XP_035796786.1	myocyte-specific enhancer factor 2C-like isoform X2 [Amphiprion ocellaris]	50132	6.624	123.831	11	23	32.3276	42.1537	60	4	94.9375	0.00704504
XP_026875790.2	XP_026875790.2	serum response factor-binding protein 1 [Electrophorus electricus]	78380	7.9014	123.819	21	65	30.6034	92.5376	60	4	119.296	0.00674314
KAF3844095.1	KAF3844095.1	hypothetical protein F7725_016143 [Dissostichus mawsoni]	146730	6.8716	123.809	25	123	34.882	78.4696	89	3	111.566	0.00585397
KAF4104075.1	KAF4104075.1	hypothetical protein G5714_015062 [Onychostoma macrolepis]	159268	6.1377	123.776	31	92	43.8069	74.0833	136	2	114.058	0.00660955
XP_040022081.1	XP_040022081.1	neuronal pentraxin-1 [Gasterosteus aculeatus aculeatus]	65461	5.4023	123.735	19	47	72.0736	55.079	89	1	113.517	0.00656085
XP_042342251.1	XP_042342251.1	alpha-2-macroglobulin-like protein 1 isoform X2 [Plectropomus leopardus]	163534	5.2529	123.659	27	93	35.9026	97.5161	112	7	98.4197	0.00668254
TSK18105.1	TSK18105.1	Complement C3 [Bagarius yarrelli]	210494	6.3691	123.555	35	159	33.6549	93.7043	115	3	118.626	0.00690326
ALD62531.1	ALD62531.1	complement component 3, partial [Mylopharyngodon piceus]	74268	6.1421	123.487	12	58	32.5337	118.017	27	2	108.812	0.00668096
XP_029601732.1	XP_029601732.1	complement C4-like isoform X3 [Salmo trutta]	163986	5.9912	123.416	15	108	18.6694	93.2559	64	2	109.941	0.00702768
TSK49678.1	TSK49678.1	Complement C4-B [Bagarius yarrelli]	176103	5.8257	123.404	26	116	31.0279	85.8037	121	6	107.622	0.00622301
XP_036391806.1	XP_036391806.1	alpha-2-macroglobulin isoform X2 [Megalops cyprinoides]	165272	5.0552	123.378	25	93	38.3946	106.953	95	2	112.047	0.00801398
XP_038567629.1	XP_038567629.1	complement C4-B-like [Micropterus salmoides]	191675	6.271	123.234	32	121	37.1562	104.79	92	2	113.303	0.00653906
XP_013873449.1	XP_013873449.1	PREDICTED: myocyte-specific enhancer factor 2A-like isoform X2 [Austrofundulus limnaeus]	47872	9.1289	123.023	10	26	44.2438	108.969	30	0	135.711	0.00591766
KAF3707349.1	KAF3707349.1	Myocyte-specific enhancer factor 2D -like protein Serum response factor-like protein 1 [Channa argus]	60196	7.6567	122.942	11	26	44.386	80.8576	27	0	107.167	0.00710209
XP_029916108.1	XP_029916108.1	myocyte-specific enhancer factor 2C isoform X8 [Myripristis murdjan]	47303	8.3687	122.742	10	22	49.6583	87.5112	34	1	120.328	0.00702355
KAF4097807.1	KAF4097807.1	hypothetical protein G5714_021815 [Onychostoma macrolepis]	193177	6.0396	122.729	41	134	44.2841	99.1363	133	5	115.043	0.00661706
XP_029610469.1	XP_029610469.1	CD109 antigen [Salmo trutta]	163205	5.0068	122.728	32	82	44.1417	88.7954	145	7	118.654	0.00705022
BAA88901.1	BAA88901.1	complement component C3 [Paralichthys olivaceus]	184575	5.9971	122.648	42	136	42.719	80.9718	138	6	110.891	0.00651456
XP_033478958.1	XP_033478958.1	complement C3-like [Epinephelus lanceolatus]	184903	5.8433	122.642	40	145	42.5468	105.418	130	6	116.922	0.00690802
XP_029535240.1	XP_029535240.1	beta-Ala-His dipeptidase-like isoform X1 [Oncorhynchus nerka]	56379	5.209	122.639	14	42	43.0255	85.9062	41	2	117.618	0.00684832
XP_026856595.2	XP_026856595.2	CD109 antigen [Electrophorus electricus]	162220	5.0186	122.639	31	79	47.5668	76.0519	75	5	112.557	0.00700415
XP_029101741.1	XP_029101741.1	complement C4-like [Scleropages formosus]	192246	6.4175	122.63	28	127	32.9473	97.8896	102	1	115.003	0.00691909
KAF4094751.1	KAF4094751.1	hypothetical protein G5714_023829 [Onychostoma macrolepis]	74470	4.9277	122.591	23	41	48.7591	34.7153	80	3	121.804	0.00586598
XP_023810899.1	XP_023810899.1	fibulin-2 isoform X2 [Oryzias latipes]	136483	4.9277	122.539	48	81	61.6129	73.5313	198	12	106.646	0.00681668
XP_026160043.1	XP_026160043.1	complement C3 [Mastacembelus armatus]	184407	5.9092	122.446	38	145	38.4662	90.2177	92	4	118.988	0.0060708
XP_031583356.1	XP_031583356.1	complement C3-like [Oreochromis aureus]	187334	5.9575	122.442	32	120	32.7349	103.255	88	3	115.06	0.00698171
XP_029910327.1	XP_029910327.1	fibulin-1-like isoform X1 [Myripristis murdjan]	75783	4.9146	122.382	24	47	54.9784	77.1071	98	3	111.177	0.00615945
KAF1394916.1	KAF1394916.1	hypothetical protein PFLUV_G00006090 [Perca fluviatilis]	182848	6.334	122.354	24	139	22.7941	102.258	69	1	127.13	0.00574895
XP_022527105.1	XP_022527105.1	alpha-2-macroglobulin-like [Astyanax mexicanus]	164588	6.1377	122.286	29	93	48.2759	99.5155	119	3	110.619	0.0067528
XP_029570849.1	XP_029570849.1	alpha-2-macroglobulin-like [Salmo trutta]	164098	5.0874	122.188	25	97	34.9057	77.9165	85	4	103.975	0.00684437
XP_020775147.1	XP_020775147.1	CD109 antigen-like [Boleophthalmus pectinirostris]	167491	5.4741	122.079	39	86	58.6004	72.951	169	10	104.94	0.00722045
XP_024252455.2	XP_024252455.2	LOW QUALITY PROTEIN: complement C3 [Oncorhynchus tshawytscha]	185820	6.5229	122.039	31	137	31.477	94.8829	94	3	115.45	0.0068846
XP_014267973.2	XP_014267973.2	alpha-2-macroglobulin [Maylandia zebra]	129066	5.5737	122.029	10	75	21.2382	87.2281	73	2	87.8389	0.00742912
KAF5157149.1	KAF5157149.1	hypothetical protein HST_G00200870 [Hippoglossus stenolepis]	158669	4.8149	122.007	34	77	55.6328	73.6063	127	6	116.228	0.00638374
XP_042269474.1	XP_042269474.1	alpha-2-macroglobulin-like [Thunnus maccoyii]	160217	5.8726	121.898	26	92	33.125	85.3734	122	5	90.7101	0.0058218
XP_042170656.1	XP_042170656.1	alpha-2-macroglobulin-like [Oncorhynchus tshawytscha]	161434	5.4404	121.871	22	78	40.0412	115.081	92	2	101.534	0.00604845
CAF94155.1	CAF94155.1	unnamed protein product, partial [Tetraodon nigroviridis]	121240	8.521	121.859	9	67	24.1472	70.8788	31	1	114.449	0.00644016
KAA0710234.1	KAA0710234.1	Cytosolic non-specific dipeptidase [Triplophysa tibetana]	41878	5.458	121.817	5	34	31.8182	116.686	25	0	98.874	0.00695386
KAF4099898.1	KAF4099898.1	hypothetical protein G5714_020024 [Onychostoma macrolepis]	162848	4.6274	121.808	31	88	60.5353	75.365	119	5	110.477	0.00673894
XP_036805107.1	XP_036805107.1	venom factor isoform X2 [Oncorhynchus mykiss]	198027	6.3369	121.738	37	130	39.2068	81.7116	108	6	101.671	0.00664238
KAF7699971.1	KAF7699971.1	hypothetical protein HF521_002929 [Silurus meridionalis]	163547	5.3716	121.721	34	88	44.6038	73.0472	214	5	102.358	0.00666265
XP_033487969.1	XP_033487969.1	alpha-2-macroglobulin-like isoform X2 [Epinephelus lanceolatus]	126984	5.5034	121.697	20	67	40.9012	88.9616	81	1	108.564	0.00622278
XP_040043325.1	XP_040043325.1	complement C3-like isoform X2 [Gasterosteus aculeatus aculeatus]	184813	5.5854	121.652	33	141	35.0877	79.7064	125	4	111.695	0.00680645
XP_029028277.1	XP_029028277.1	alpha-2-macroglobulin-like protein 1 [Betta splendens]	158328	5.8843	121.585	22	78	41.6436	67.461	98	5	97.3417	0.00738394
XP_026200391.1	XP_026200391.1	fibulin-2 [Anabas testudineus]	146489	5.0918	121.574	41	90	49.1321	49.4108	147	6	105.85	0.0062323
XP_039622769.1	XP_039622769.1	C3 and PZP-like alpha-2-macroglobulin domain-containing protein 8 isoform X3 [Polypterus senegalus]	207162	5.9473	121.503	44	117	43.7197	83.0492	186	9	104.389	0.00632788
XP_031719918.1	XP_031719918.1	C3 and PZP-like alpha-2-macroglobulin domain-containing protein 8 [Anarrhichthys ocellatus]	208273	6.2578	121.452	21	115	31.2133	108.786	36	1	124.917	0.00700869
KAF7699975.1	KAF7699975.1	hypothetical protein HF521_002933 [Silurus meridionalis]	222553	6.1509	121.272	40	117	47.8195	97.495	134	9	99.1449	0.00682443
XP_028821303.1	XP_028821303.1	serum response factor-binding protein 1-like [Denticeps clupeoides]	72635	9.2695	121.19	12	66	28.5271	122.055	32	0	119.183	0.00683215
CDQ68754.1	CDQ68754.1	unnamed protein product [Oncorhynchus mykiss]	117907	5.4829	120.954	16	57	42.2389	91.7355	63	3	97.3021	0.00707428
XP_023276371.1	XP_023276371.1	complement C3-like [Seriola lalandi dorsalis]	187030	7.1616	120.893	40	129	36.4346	80.9253	156	8	105.217	0.00693389
XP_043115319.1	XP_043115319.1	alpha-2-macroglobulin-like [Puntigrus tetrazona]	159131	4.9263	120.844	16	91	25.2624	68.4836	121	1	98.7984	0.00807712
XP_032815431.1	XP_032815431.1	serine/threonine-protein kinase Sgk1-A-like isoform X2 [Petromyzon marinus]	43517	6.4526	120.84	8	30	39.4805	89.6264	17	1	135.915	0.00790061
XP_036954086.1	XP_036954086.1	complement C3-like [Acanthopagrus latus]	186224	6.4585	120.839	34	143	40.2761	106.829	101	1	118.627	0.00678121
XP_036453864.1	XP_036453864.1	alpha-2-macroglobulin-like protein 1 isoform X2 [Colossoma macropomum]	159804	5.562	120.8	24	89	35.7939	89.8718	78	1	109.417	0.0075561
XP_023149090.1	XP_023149090.1	complement C3-like [Amphiprion ocellaris]	188575	6.3062	120.767	35	131	42.4134	103.115	124	4	108.546	0.0084417
XP_003965482.1	XP_003965482.1	myocyte-specific enhancer factor 2C-like isoform X4 [Takifugu rubripes]	49705	7.5396	120.75	8	23	31.25	80.8208	30	0	113.117	0.00665691
XP_012722401.2	XP_012722401.2	complement C3 isoform X2 [Fundulus heteroclitus]	188550	6.835	120.647	37	125	45.5786	86.5283	124	7	99.3937	0.00664508
XP_036821424.1	XP_036821424.1	LOW QUALITY PROTEIN: complement C4-B [Oncorhynchus mykiss]	191315	5.8667	120.601	34	118	37.8567	92.702	101	7	103.487	0.00626166
XP_023149085.1	XP_023149085.1	complement C3 [Amphiprion ocellaris]	184525	6.0425	120.544	37	138	34.058	91.4632	97	4	137.81	0.00676203
KAE8300820.1	KAE8300820.1	Complement C3 Complement C3 beta chain Complement C3 alpha chain [Larimichthys crocea]	158484	7.144	120.486	26	126	31.3822	105.227	84	2	114.824	0.007394
KAF3687377.1	KAF3687377.1	Complement C3 Complement C3 beta chain Complement C3 alpha chain [Channa argus]	147660	6.397	120.479	33	111	37.7845	96.9161	119	1	118.087	0.00682195
XP_009289985.1	XP_009289985.1	alpha-2-macroglobulin-like protein 1 isoform X2 [Danio rerio]	160140	7.4429	120.41	17	83	23.4645	80.6339	46	1	112.687	0.00664117
XP_024298376.2	XP_024298376.2	alpha-2-macroglobulin [Oncorhynchus tshawytscha]	163790	6.3369	120.396	20	86	35.9237	92.6025	73	3	113.58	0.00755169
XP_036829673.1	XP_036829673.1	alpha-2-macroglobulin-like isoform X2 [Oncorhynchus mykiss]	161862	5.4141	120.264	19	76	37.9192	108.294	59	1	115.865	0.00695597
XP_028251415.1	XP_028251415.1	CD109 antigen-like [Parambassis ranga]	152982	5.8857	120.219	23	85	39.3242	66.2081	88	4	106.875	0.00640199
KAF7708552.1	KAF7708552.1	hypothetical protein HF521_017609 [Silurus meridionalis]	59480	7.0913	120.21	11	28	37.3188	99.0307	33	0	131.62	0.00614737
XP_035763651.1	XP_035763651.1	complement C3-like, partial [Neolamprologus brichardi]	116400	6.0352	120.138	24	85	43.7439	122.215	74	3	112.942	0.00683004
XP_040043326.1	XP_040043326.1	complement C3-like isoform X3 [Gasterosteus aculeatus aculeatus]	184810	5.584	119.908	36	140	38.1125	72.8723	131	7	108.709	0.00679519
XP_030601194.1	XP_030601194.1	alpha-2-macroglobulin-like [Archocentrus centrarchus]	160881	5.0537	119.836	16	89	19.8621	93.7168	49	3	106.134	0.00704895
XP_042269475.1	XP_042269475.1	alpha-2-macroglobulin-like [Thunnus maccoyii]	147794	5.9736	119.697	25	89	40	91.7479	144	4	95.5648	0.00586778
XP_042198630.1	XP_042198630.1	C3 and PZP-like alpha-2-macroglobulin domain-containing protein 8 [Callorhinchus milii]	206833	6.0059	119.614	30	120	36.5499	76.306	119	8	92.6915	0.00665877
XP_031674890.1	XP_031674890.1	alpha-2-macroglobulin-like isoform X2 [Oncorhynchus kisutch]	148679	5.2544	119.608	23	69	47.9229	101.797	85	1	110.472	0.00698231
XP_042342009.1	XP_042342009.1	LOW QUALITY PROTEIN: alpha-2-macroglobulin-like [Plectropomus leopardus]	161442	6.0981	119.552	32	95	41.9931	103.897	92	4	116.151	0.00650001
XP_042569365.1	XP_042569365.1	serine/threonine-protein kinase Sgk1-like isoform X2 [Cyprinus carpio]	59227	7.4897	119.502	12	27	41.3127	78.9767	30	2	111.223	0.0070752
XP_043892636.1	XP_043892636.1	fibulin-1 isoform X1 [Solea senegalensis]	75801	5.0713	119.423	23	45	62.4277	44.7785	106	3	113.764	0.00695819
XP_037329133.1	XP_037329133.1	complement C3-like [Pungitius pungitius]	190866	6.2563	119.331	30	133	34.4868	66.9858	121	6	111.152	0.00696986
XP_032366255.1	XP_032366255.1	LOW QUALITY PROTEIN: alpha-2-macroglobulin-like [Etheostoma spectabile]	161572	5.2134	119.236	25	105	36.3386	72.2541	65	2	114.432	0.00721998
XP_033985885.1	XP_033985885.1	cobra venom factor-like [Trematomus bernacchii]	195260	6.5493	119.185	31	139	33.7737	77.154	131	5	109.708	0.00665921
XP_030644718.1	XP_030644718.1	serum response factor-binding protein 1 [Chanos chanos]	78626	6.1421	119.091	19	82	26.0057	76.5063	72	0	118.378	0.00710084
PNI12540.1	PNI12540.1	C3 isoform 1 [Pan troglodytes]	186882	5.8447	119.017	32	135	36.1395	99.2428	158	2	107.728	0.00704756
XP_034403873.1	XP_034403873.1	alpha-2-macroglobulin isoform X3 [Cyclopterus lumpus]	159203	5.3027	119.001	29	91	35.124	89.9273	118	3	102.956	0.00662327
XP_036071534.1	XP_036071534.1	serum response factor b isoform X2 [Oryzias melastigma]	59126	7.5703	118.956	10	19	47.8336	37.664	47	3	107.339	0.00808847
KAF4086027.1	KAF4086027.1	hypothetical protein AMELA_G00101410 [Ameiurus melas]	141448	5.6689	118.919	24	70	48.1918	57.5033	78	1	107.251	0.00687983
KAG7239074.1	KAG7239074.1	hypothetical protein INR49_030085 [Caranx melampygus]	75215	6.2314	118.906	12	48	39.1433	61.4494	41	2	108.538	0.00643122
XP_042361245.1	XP_042361245.1	fibulin-2-like [Plectropomus leopardus]	145259	5.71	118.853	41	91	52.0818	58.4547	167	5	109.054	0.00703037
KAA0703069.1	KAA0703069.1	Complement C4 [Triplophysa tibetana]	193025	5.8506	118.718	33	136	37.3837	86.5402	124	4	111.056	0.00645663
KAF4086014.1	KAF4086014.1	hypothetical protein AMELA_G00101440 [Ameiurus melas]	160048	5.5605	118.707	31	85	42.2006	91.8042	118	3	112.76	0.00663627
XP_035501554.1	XP_035501554.1	fibulin-2-like [Scophthalmus maximus]	133326	5.3306	118.696	41	92	53.9224	81.1138	132	2	113.017	0.00659615
KAG7469951.1	KAG7469951.1	hypothetical protein MATL_G00134310 [Megalops atlanticus]	52313	5.3174	118.629	6	37	27.234	111.885	26	0	126.678	0.00674081
XP_022071905.1	XP_022071905.1	LOW QUALITY PROTEIN: complement C5 [Acanthochromis polyacanthus]	179664	8.0405	118.377	36	109	40.419	83.9229	126	2	107.601	0.00647706
XP_031418079.2	XP_031418079.2	serum response factor a [Clupea harengus]	64820	6.9507	118.346	7	16	12.6582	39.5614	40	1	100.368	0.00687103
XP_036379644.1	XP_036379644.1	alpha-2-macroglobulin-like [Megalops cyprinoides]	140270	5.2119	118.283	29	78	37.0866	86.9026	98	1	118.868	0.00702078
XP_033988389.1	XP_033988389.1	complement C3-like [Trematomus bernacchii]	185515	5.9033	118.282	37	146	38.3454	77.9672	169	10	104.508	0.00717372
KAF5898396.1	KAF5898396.1	complement C3-like, partial [Clarias magur]	182545	6.4629	118.279	30	141	40.1469	97.4209	83	4	106.018	0.00626023
XP_041951102.1	XP_041951102.1	CD109 antigen isoform X2 [Alosa sapidissima]	163328	4.6348	118.278	28	83	43.7073	61.5422	143	5	104.948	0.00728423
XP_043115309.1	XP_043115309.1	alpha-2-macroglobulin-like protein 1 [Puntigrus tetrazona]	165257	6.3721	118.259	32	99	38.7686	105.523	98	1	121.64	0.00697421
AWP09922.1	AWP09922.1	putative fibulin-2 [Scophthalmus maximus]	131389	5.3013	118.245	41	93	57.7406	76.2874	137	3	112.332	0.00634267
XP_023133348.1	XP_023133348.1	C3 and PZP-like alpha-2-macroglobulin domain-containing protein 8 [Amphiprion ocellaris]	207829	6.1992	118.187	26	114	33.9047	92.473	87	3	118.783	0.0065723
XP_035620957.1	XP_035620957.1	LOW QUALITY PROTEIN: venom factor-like, partial [Oncorhynchus keta]	167253	7.5762	118.122	27	91	34.3342	68.4888	80	5	115.166	0.00653146
XP_020309580.1	XP_020309580.1	complement C3 isoform X1 [Oncorhynchus kisutch]	185459	6.6401	118.075	22	137	24.9395	96.2496	84	2	109.788	0.00706193
KAF3686924.1	KAF3686924.1	Myocyte-specific enhancer factor 2A [Channa argus]	49101	8.8198	118.051	6	22	33.9869	55.7133	33	1	107.35	0.0060933
CAG06096.1	CAG06096.1	unnamed protein product, partial [Tetraodon nigroviridis]	183088	6.5581	117.867	32	133	34.9091	74.648	65	3	125.777	0.00685071
XP_037619826.1	XP_037619826.1	complement C3-like [Sebastes umbrosus]	184907	6.041	117.84	32	143	33.9782	106.816	98	2	121.087	0.00686327
XP_005447773.1	XP_005447773.1	myocyte-specific enhancer factor 2A [Oreochromis niloticus]	48702	8.4741	117.822	9	22	53.6748	78.1701	33	1	125.021	0.00679393
XP_008429808.1	XP_008429808.1	PREDICTED: neuronal pentraxin-2-like [Poecilia reticulata]	67671	4.8442	117.682	22	44	76.4415	72.2003	77	2	113.343	0.00702857
XP_036454082.1	XP_036454082.1	alpha-2-macroglobulin-like [Colossoma macropomum]	160371	6.6694	117.677	23	90	39.9861	80.5196	92	2	107.737	0.00734068
XP_042271058.1	XP_042271058.1	LOW QUALITY PROTEIN: alpha-2-macroglobulin-like [Thunnus maccoyii]	132563	5.814	117.582	19	79	32.7485	82.6884	110	0	107.951	0.00627033
TMS23031.1	TMS23031.1	Complement C3 [Larimichthys crocea]	127434	7.2656	117.559	21	106	35.0442	100.132	73	1	111.819	0.00705782
XP_030207261.1	XP_030207261.1	complement C3-like [Gadus morhua]	184874	5.8271	117.478	35	127	41.7929	96.732	131	4	113.429	0.00681967
XP_029912002.1	XP_029912002.1	LOW QUALITY PROTEIN: complement C3-like [Myripristis murdjan]	146903	5.6675	117.425	30	115	45.2399	79.6325	122	6	102.255	0.00672084
KAF3690976.1	KAF3690976.1	C3 and PZP-like alpha-2-macroglobulin domain-containing protein 8 [Channa argus]	210426	6.4775	117.285	35	119	40.2632	91.6217	118	6	107.416	0.00683097
XP_028257015.1	XP_028257015.1	complement C3-like isoform X1 [Parambassis ranga]	185599	6.2856	117.272	34	138	35.0211	82.393	110	4	109.623	0.00621187
PNJ04132.1	PNJ04132.1	C3 isoform 1 [Pongo abelii]	187111	5.9004	117.183	32	138	33.9747	92.6548	117	1	115.064	0.00723559
KAF7689266.1	KAF7689266.1	hypothetical protein HF521_012619 [Silurus meridionalis]	182746	6.3633	117.178	24	134	29.419	100.975	105	0	108.768	0.00675783
XP_041838069.1	XP_041838069.1	complement C3-like [Melanotaenia boesemani]	187114	6.854	117.149	39	147	40.4676	77.4253	144	4	114.658	0.00659332
XP_020779411.1	XP_020779411.1	complement C5-like [Boleophthalmus pectinirostris]	192833	6.7324	117.115	48	127	48.1503	82.2266	177	5	107.867	0.00730382
TRY62333.1	TRY62333.1	hypothetical protein DNTS_025869, partial [Danionella translucida]	205332	5.9678	117.085	35	118	43.9805	97.2605	127	4	106.64	0.00675878
XP_033953381.1	XP_033953381.1	alpha-2-macroglobulin-like [Pseudochaenichthys georgianus]	160098	5.6294	117.044	22	100	36.061	67.4807	99	4	93.8735	0.00689132
XP_020776139.1	XP_020776139.1	venom factor-like [Boleophthalmus pectinirostris]	154906	6.0234	116.832	33	110	44.9171	98.2505	135	2	113.486	0.00675387
JAR71737.1	JAR71737.1	Serum response factor-binding protein 1 [Fundulus heteroclitus]	63214	9.5244	116.659	11	49	33.6788	96.6709	33	0	115.106	0.00700214
XP_036067523.1	XP_036067523.1	complement C3 isoform X4 [Oryzias melastigma]	184564	5.4727	116.499	37	136	41.1125	72.7743	125	7	111.087	0.00644662
XP_030227737.1	XP_030227737.1	C3 and PZP-like alpha-2-macroglobulin domain-containing protein 8 [Gadus morhua]	207384	6.3149	116.437	33	121	39.6996	103.814	112	2	100.225	0.0067786
XP_039526841.1	XP_039526841.1	alpha-2-macroglobulin-like protein 1 isoform X2 [Pimephales promelas]	158697	7.4707	116.433	35	92	50.6935	85.5907	103	2	115.959	0.00636174
XP_038157657.1	XP_038157657.1	C3 and PZP-like alpha-2-macroglobulin domain-containing protein 8 [Cyprinodon tularosa]	207547	6.4438	116.419	35	123	40.8896	89.4061	94	4	113.165	0.00658702
XP_036793244.1	XP_036793244.1	serum paraoxonase/arylesterase 2-like [Oncorhynchus mykiss]	39234	5.1006	116.377	5	24	38.764	105.381	16	0	116.299	0.00559651
XP_036438059.1	XP_036438059.1	CD109 antigen isoform X1 [Colossoma macropomum]	164051	4.6816	116.326	29	89	55.9125	55.1253	110	6	105.981	0.00599371
XP_038127738.1	XP_038127738.1	complement C3-like [Cyprinodon tularosa]	184627	5.8477	116.305	43	147	41.8281	86.1092	141	11	111.851	0.00672995
XP_003201105.2	XP_003201105.2	C3 and PZP-like alpha-2-macroglobulin domain-containing protein 8 [Danio rerio]	207194	5.7671	116.293	41	121	45.4301	90.1588	106	5	112.889	0.00626538
XP_019936936.1	XP_019936936.1	PREDICTED: C3 and PZP-like alpha-2-macroglobulin domain-containing protein 8 [Paralichthys olivaceus]	208001	6.0322	116.239	28	118	29.2983	98.3146	109	3	100.842	0.00759537
AEB31279.1	AEB31279.1	alpha-2-macroglobulin, partial [Epinephelus bruneus]	53873	6.123	116.198	8	29	38.0658	71.6931	21	0	108.039	0.00638069
XP_038848354.1	XP_038848354.1	albumin 2-like, partial [Salvelinus namaycush]	65646	5.7378	116.138	21	53	53.1773	82.297	57	4	120.28	0.0068109
XP_034048431.1	XP_034048431.1	LOW QUALITY PROTEIN: myocyte-specific enhancer factor 2C-like [Thalassophryne amazonica]	49667	6.5142	115.993	7	21	37.2294	107.431	10	0	117.196	0.00753255
KAG7486035.1	KAG7486035.1	hypothetical protein JOB18_023830 [Solea senegalensis]	198540	7.2495	115.984	33	146	33.9932	104.142	104	4	117.716	0.00621358
XP_033828343.1	XP_033828343.1	complement C5 [Periophthalmus magnuspinnatus]	197220	6.5112	115.974	42	115	49.915	90.492	152	7	107.412	0.00667615
XP_042279769.1	XP_042279769.1	neuronal pentraxin-1 isoform X4 [Thunnus maccoyii]	67326	5.6367	115.903	14	43	44.8613	69.4909	76	4	93.0665	0.00707308
XP_042256191.1	XP_042256191.1	complement C3-like [Thunnus maccoyii]	185439	6.1025	115.897	36	150	40.0121	93.806	125	9	102.984	0.00699354
XP_033833252.1	XP_033833252.1	alpha-2-macroglobulin-like protein 1 [Periophthalmus magnuspinnatus]	161780	5.3481	115.811	28	104	39.5862	84.5223	119	5	101.563	0.00745071
KAB5539992.1	KAB5539992.1	hypothetical protein PHYPO_G00095770 [Pangasianodon hypophthalmus]	162052	4.8237	115.802	42	81	60.8099	80.6976	167	14	97.4143	0.00633228
TNM92934.1	TNM92934.1	hypothetical protein fugu_018336 [Takifugu bimaculatus]	57268	5.6001	115.756	8	25	35.2941	94.4969	29	0	100.374	0.00689944
XP_040891542.1	XP_040891542.1	complement C3-like [Toxotes jaculatrix]	185095	5.8696	115.718	37	144	38.7681	93.1803	79	6	110.641	0.00542593
XP_011617984.2	XP_011617984.2	complement C3-like isoform X1 [Takifugu rubripes]	186643	6.3325	115.635	30	128	26.4106	89.2852	117	4	110.075	0.00672859
XP_033952921.1	XP_033952921.1	alpha-2-macroglobulin-P isoform X5 [Pseudochaenichthys georgianus]	161397	5.2324	115.57	20	97	30.4911	81.3721	97	2	106.697	0.00630411
XP_035260144.1	XP_035260144.1	complement C3b.1 [Anguilla anguilla]	201358	6.2065	115.564	34	150	36.094	90.4078	113	4	107.579	0.00753168
ACI33212.1	ACI33212.1	Carboxypeptidase N catalytic chain precursor [Salmo salar]	50751	6.208	115.529	3	28	14.5089	74.3488	9	0	117.246	0.00738464
AIR93774.1	AIR93774.1	alpha 2-macroglobulin, partial [Ginglymostoma cirratum]	129686	5.0303	115.491	27	68	58.0342	76.2175	97	5	93.3254	0.00772205
XP_014867096.1	XP_014867096.1	PREDICTED: complement C3-like isoform X2 [Poecilia mexicana]	196490	6.1641	115.417	31	128	36.431	77.878	102	3	112.719	0.00652259
XP_041733755.1	XP_041733755.1	alpha-2-macroglobulin-like isoform X2 [Coregonus clupeaformis]	163628	5.064	115.374	26	93	37.4324	81.4594	94	6	102.512	0.00711941
XP_035386749.1	XP_035386749.1	myocyte-specific enhancer factor 2D isoform X3 [Electrophorus electricus]	60979	8.2046	115.361	8	29	20.8481	96.2927	44	2	93.9552	0.00600844
XP_030597255.1	XP_030597255.1	complement C3-like [Archocentrus centrarchus]	184045	5.6411	115.259	36	141	38.9831	73.483	114	6	110.259	0.00647687
XP_032805327.1	XP_032805327.1	LOW QUALITY PROTEIN: myocyte-specific enhancer factor 2C-like [Petromyzon marinus]	59192	9.082	115.251	8	24	27.2408	77.806	22	0	129.531	0.00649704
XP_029352923.1	XP_029352923.1	CD109 antigen [Echeneis naucrates]	159177	5.2441	115.077	31	79	49.5514	77.478	118	3	111.346	0.00714949
XP_036419632.1	XP_036419632.1	complement C3-like [Colossoma macropomum]	183578	6.9697	115.051	33	147	32.7471	108.614	89	3	117.746	0.00715037
XP_036383900.1	XP_036383900.1	complement C3-like isoform X2 [Megalops cyprinoides]	188195	5.918	114.986	35	126	35.2732	93.9843	100	4	112.969	0.0066702
XP_022076436.1	XP_022076436.1	cytosolic non-specific dipeptidase [Acanthochromis polyacanthus]	52845	5.0449	114.952	5	45	24.6835	95.7272	15	0	116.825	0.00656355
RXN10248.1	RXN10248.1	serum paraoxonase arylesterase 2-like protein [Labeo rohita]	57382	4.8076	114.911	7	41	25.2964	75.8267	24	0	138.827	0.00723204
XP_020358645.2	XP_020358645.2	alpha-2-macroglobulin [Oncorhynchus kisutch]	162884	5.7861	114.903	24	78	38.6301	89.1093	76	2	108.212	0.00599762
XP_026881561.2	XP_026881561.2	LOW QUALITY PROTEIN: C3 and PZP-like alpha-2-macroglobulin domain-containing protein 8 [Electrophorus electricus]	204664	5.8638	114.823	37	115	42.3472	92.784	117	1	115.616	0.00690944
XP_023151312.1	XP_023151312.1	complement C3-like, partial [Amphiprion ocellaris]	16731	10.0605	114.815	3	17	25.1701	59.0694	6	0	136.935	0.00307002
XP_040041542.1	XP_040041542.1	complement C3-like [Gasterosteus aculeatus aculeatus]	185947	5.7217	114.81	33	139	34.4765	85.3922	129	6	105.644	0.00621904
XP_036067517.1	XP_036067517.1	complement C3 isoform X2 [Oryzias melastigma]	184097	5.5605	114.809	34	141	36.0339	76.9757	116	6	108.531	0.00643798
XP_037123187.1	XP_037123187.1	alpha-2-macroglobulin-like [Syngnathus acus]	159742	5.0757	114.778	22	94	41.8975	80.2481	112	3	93.5225	0.00749872
XP_041641235.1	XP_041641235.1	complement C3-like [Cheilinus undulatus]	186188	6.6372	114.77	29	139	29.2668	81.8763	98	2	116.232	0.00687187
TDH15373.1	TDH15373.1	hypothetical protein EPR50_G00030830 [Perca flavescens]	81633	4.8589	114.682	13	49	36.3758	68.6666	64	4	90.8405	0.00701927
XP_020471097.1	XP_020471097.1	neuronal pentraxin-1-like [Monopterus albus]	71510	6.5596	114.587	8	48	27.5917	64.3207	31	1	110.847	0.00593662
XP_041920494.1	XP_041920494.1	complement C4-B-like [Alosa sapidissima]	189187	5.9092	114.53	33	121	38.2388	101.226	104	6	94.5159	0.00703563
XP_032828288.1	XP_032828288.1	CD109 antigen-like [Petromyzon marinus]	112224	5.332	114.525	17	48	34.7698	77.3367	70	2	113.804	0.00610554
XP_035988430.1	XP_035988430.1	complement C4-B isoform X2 [Fundulus heteroclitus]	191265	7.3696	114.504	32	130	30.4756	92.9789	107	6	110.692	0.00842919
XP_019957545.1	XP_019957545.1	PREDICTED: myocyte-specific enhancer factor 2D isoform X3 [Paralichthys olivaceus]	57576	7.6655	114.449	8	25	43.2234	92.7592	21	0	105.261	0.00697024
XP_018602849.2	XP_018602849.2	fibulin-1-like isoform X1 [Scleropages formosus]	74678	4.9321	114.426	19	43	54.7307	76.712	73	1	123.554	0.00628004
PNI69488.1	PNI69488.1	C5 isoform 3 [Pan troglodytes]	188019	6.1597	114.372	34	135	36.6348	92.6381	109	2	111.626	0.006471
XP_034146467.1	XP_034146467.1	alpha-2-macroglobulin-like [Esox lucius]	165750	4.9365	114.368	34	88	53.2704	100.922	139	7	100.775	0.0078538
XP_026144894.1	XP_026144894.1	serum response factor-binding protein 1-like isoform X1 [Carassius auratus]	86763	4.8589	114.149	16	62	25.9452	80.5296	62	2	107.244	0.00656816
XP_020495199.1	XP_020495199.1	fibulin-1 [Labrus bergylta]	75038	5.0933	114.084	27	41	65.1669	72.5194	110	4	114.837	0.00664975
XP_030299046.1	XP_030299046.1	CD109 antigen-like [Sparus aurata]	152710	4.8691	114.074	32	79	50.5392	74.3377	161	10	86.2195	0.00676096
XP_035647868.1	XP_035647868.1	LOW QUALITY PROTEIN: alpha-2-macroglobulin-like [Oncorhynchus keta]	162981	5.7524	114.044	31	81	47.5376	80.3653	97	5	94.9846	0.00664916
XP_022611155.1	XP_022611155.1	complement C3-like [Seriola dumerili]	185679	6.0864	114.012	24	148	26.4617	106.156	85	0	117.558	0.00778741
XP_037336637.1	XP_037336637.1	alpha-2-macroglobulin-like [Pungitius pungitius]	160256	5.2881	113.853	30	90	48.4848	103.498	123	5	115.612	0.00670638
XP_031723412.1	XP_031723412.1	myocyte-specific enhancer factor 2D-like isoform X2 [Anarrhichthys ocellatus]	50907	8.4346	113.842	6	21	20.6009	85.2517	19	0	101.414	0.00568652
XP_035376185.1	XP_035376185.1	fibulin-2 isoform X2 [Electrophorus electricus]	146892	4.812	113.713	36	88	54.5249	84.1477	142	2	110.18	0.00687228
KAF7227621.1	KAF7227621.1	transcript variant X1 [Nothobranchius furzeri]	197026	6.0103	113.691	32	134	34.3284	87.9273	115	1	116.535	0.00686263
KAF4070386.1	KAF4070386.1	hypothetical protein AMELA_G00284910 [Ameiurus melas]	162429	7.7153	113.581	37	84	46.9912	85.4975	116	9	100.546	0.00662068
XP_030601197.1	XP_030601197.1	alpha-2-macroglobulin-like isoform X2 [Archocentrus centrarchus]	155043	5.4009	113.377	20	85	31.828	80.5485	91	3	104.454	0.00695722
XP_013996147.1	XP_013996147.1	complement C3 [Salmo salar]	184174	6.6768	113.185	32	132	31.5469	110.296	118	1	109.936	0.00784628
XP_037534357.1	XP_037534357.1	alpha-2-macroglobulin [Nematolebias whitei]	156332	5.874	113.181	21	97	32.5036	100.966	54	3	104.897	0.00588642
TNN44458.1	TNN44458.1	Serine/threonine-protein kinase Sgk1 [Liparis tanakae]	48857	6.3311	113.169	7	29	49.1842	69.1904	16	0	129.757	0.00585636
XP_042160637.1	XP_042160637.1	complement C3 isoform X2 [Oncorhynchus tshawytscha]	198368	6.4263	113.139	37	132	41.662	91.5805	100	4	109.504	0.0068552
XP_042342250.1	XP_042342250.1	alpha-2-macroglobulin isoform X1 [Plectropomus leopardus]	164074	5.3218	113.108	35	93	36.4555	86.1284	144	15	98.0649	0.00689661
XP_036948259.1	XP_036948259.1	serum response factor-binding protein 1 [Acanthopagrus latus]	64607	8.5635	113.016	5	56	14.9826	129.154	13	0	119.962	0.00837006
XP_030639248.1	XP_030639248.1	complement C4-like [Chanos chanos]	191620	6.2666	112.961	33	121	39.3586	71.9457	181	5	102.838	0.00684137
XP_030635551.1	XP_030635551.1	complement C3-like [Chanos chanos]	183662	7.9146	112.865	34	136	34.4302	102.24	83	3	108.771	0.00704346
XP_013771537.1	XP_013771537.1	PREDICTED: alpha-2-macroglobulin-like protein 1 [Pundamilia nyererei]	159974	4.9102	112.858	16	91	28.0083	90.4621	76	3	94.9988	0.00779405
XP_039675771.1	XP_039675771.1	myocyte-specific enhancer factor 2D homolog isoform X4 [Perca fluviatilis]	60984	4.9746	112.851	10	25	42.7586	82.4973	54	0	105.861	0.00687459
XP_035024429.1	XP_035024429.1	LOW QUALITY PROTEIN: CD109 antigen-like [Hippoglossus stenolepis]	152162	5.4771	112.783	22	81	46.4646	75.0825	93	2	105.418	0.00661767
XP_024270126.2	XP_024270126.2	complement C3-like [Oncorhynchus tshawytscha]	170089	6.0981	112.729	39	127	47.4919	63.3585	216	5	101.278	0.00655887
XP_042342008.1	XP_042342008.1	LOW QUALITY PROTEIN: alpha-2-macroglobulin-like [Plectropomus leopardus]	162400	5.5591	112.632	19	99	33.6289	54.7388	126	2	101.966	0.00711511
XP_024277166.1	XP_024277166.1	C3 and PZP-like alpha-2-macroglobulin domain-containing protein 8 [Oncorhynchus tshawytscha]	206795	5.8931	112.364	35	114	34.4086	84.7447	152	10	99.1706	0.00633884
TRY98265.1	TRY98265.1	hypothetical protein DNTS_000609 [Danionella translucida]	162248	5.3584	112.356	28	90	45.2461	109.032	104	5	119.114	0.00612025
XP_039465137.1	XP_039465137.1	alpha-2-macroglobulin-like [Oreochromis aureus]	161139	5.3818	112.343	24	90	36.8457	71.1516	90	2	96.5425	0.00671592
KAF3693147.1	KAF3693147.1	Alpha-2-macroglobulin [Channa argus]	159240	5.0947	112.336	21	85	38.6159	73.3276	110	4	88.6721	0.00760009
XP_006636084.1	XP_006636084.1	PREDICTED: serum paraoxonase/arylesterase 2 [Lepisosteus oculatus]	39672	5.0815	112.31	7	21	46.4789	56.6584	21	1	125.981	0.00623975
XP_020363514.2	XP_020363514.2	alpha-2-macroglobulin isoform X2 [Oncorhynchus kisutch]	163499	5.209	112.28	20	80	32.0382	109.93	65	2	106.532	0.00688828
KAF7225292.1	KAF7225292.1	transcript variant X3 [Nothobranchius furzeri]	70658	5.0127	112.165	20	45	56.7901	67.6351	78	2	121.449	0.00639927
XP_022612219.1	XP_022612219.1	neuronal pentraxin-1-like [Seriola dumerili]	67680	5.3467	112.148	13	53	35.8429	85.1994	61	2	116.678	0.00671894
XP_035038718.1	XP_035038718.1	serum response factor-binding protein 1 [Hippoglossus stenolepis]	68192	6.6914	112.141	14	81	29.4215	80.6809	43	0	121.932	0.00850616
XP_007559546.1	XP_007559546.1	PREDICTED: serum paraoxonase/arylesterase 2-like [Poecilia formosa]	39199	5.877	112.091	10	27	59.4366	73.6937	44	2	93.9248	0.00705822
XP_039468348.1	XP_039468348.1	fibulin-2 isoform X2 [Oreochromis aureus]	146469	5.0376	112.062	35	101	55.079	43.1225	167	9	100.259	0.00668793
KAF7223735.1	KAF7223735.1	transcript variant X2 [Nothobranchius furzeri]	165212	5.8726	112.038	31	124	38.6193	116.252	71	2	111.513	0.0065722
AID55109.1	AID55109.1	myocyte enhancer factor 2ca delta gamma-like variant [Danio rerio]	44438	8.603	111.999	7	20	44.0389	43.5221	26	0	101.53	0.00672829
XP_029705401.1	XP_029705401.1	CD109 antigen [Takifugu rubripes]	160478	5.1299	111.999	30	82	56.6414	69.6008	144	6	107.005	0.00702182
XP_042201669.1	XP_042201669.1	LOW QUALITY PROTEIN: complement C3-like [Callorhinchus milii]	193021	8.0317	111.964	37	148	42.3749	100.728	112	6	114.557	0.00625723
XP_034095861.1	XP_034095861.1	alpha-2-macroglobulin-like [Gymnodraco acuticeps]	161435	5.4814	111.958	22	105	33.9532	87.5797	74	3	103.62	0.00727352
XP_043110833.1	XP_043110833.1	serum response factor b isoform X1 [Puntigrus tetrazona]	52701	6.8291	111.955	4	18	25.4335	39.9628	8	0	104.306	0.0081683
XP_033969199.1	XP_033969199.1	alpha-2-macroglobulin-like [Trematomus bernacchii]	160978	5.1958	111.893	30	102	36.1512	89.1898	135	3	100.876	0.00719556
XP_040011681.1	XP_040011681.1	complement C5 [Xiphias gladius]	120280	6.5625	111.875	26	80	48.893	92.2114	88	3	101.898	0.00632945
KAF4112856.1	KAF4112856.1	hypothetical protein G5714_005401 [Onychostoma macrolepis]	190640	7.292	111.873	36	131	33.5697	104.083	74	0	121.734	0.00642206
KAF3837475.1	KAF3837475.1	hypothetical protein F7725_004939 [Dissostichus mawsoni]	150728	6.5684	111.873	27	131	35.2281	94.0229	99	4	101.706	0.00757008
TNN38206.1	TNN38206.1	Serum response factor-binding protein 1 [Liparis tanakae]	63209	4.834	111.851	16	62	40.1786	103.313	47	0	120.332	0.00768091
XP_034166579.1	XP_034166579.1	alpha-2-macroglobulin-like [Pangasianodon hypophthalmus]	159539	5.666	111.798	22	83	37.3166	74.1657	97	2	111.591	0.00674882
CAG6014390.1	CAG6014390.1	unnamed protein product [Menidia menidia]	66903	7.6099	111.722	10	34	36.5539	84.5933	24	2	141.97	0.00700571
XP_034403947.1	XP_034403947.1	alpha-2-macroglobulin-like [Cyclopterus lumpus]	161103	5.5928	111.678	26	105	36.1761	96.0994	91	5	90.5634	0.00664594
XP_038569967.1	XP_038569967.1	complement C3-like [Micropterus salmoides]	185105	6.0439	111.654	31	139	38.2992	109.211	120	1	92.4106	0.00807193
XP_032893090.1	XP_032893090.1	fibulin-2 isoform X2 [Amblyraja radiata]	135274	4.7739	111.623	40	76	61.2664	84.271	156	6	110.18	0.00746003
XP_036412950.1	XP_036412950.1	complement C3-like [Colossoma macropomum]	182204	6.1289	111.544	37	141	34.375	106.314	145	5	104.581	0.00721119
XP_041100928.1	XP_041100928.1	myocyte-specific enhancer factor 2C-like isoform X5 [Polyodon spathula]	46847	8.3643	111.523	8	22	24.826	68.9009	18	0	129.606	0.00800437
XP_020377688.1	XP_020377688.1	alpha-2-macroglobulin-like, partial [Rhincodon typus]	102239	4.9453	111.482	13	51	40.7895	84.6537	53	4	114.618	0.00736237
KAF3687378.1	KAF3687378.1	Complement C3 Complement C3 beta chain Complement C3 alpha chain [Channa argus]	142892	6.7397	111.405	35	110	46.1781	92.3072	99	4	121.128	0.00688973
XP_026801626.2	XP_026801626.2	LOW QUALITY PROTEIN: alpha-2-macroglobulin-like [Pangasianodon hypophthalmus]	112594	5.5034	111.396	16	56	35.2031	50.9566	62	3	112.856	0.00654435
XP_040001308.1	XP_040001308.1	complement C3-like [Xiphias gladius]	185859	5.8667	111.395	30	143	30.2774	105.567	76	4	114.675	0.00642754
CDQ57956.1	CDQ57956.1	unnamed protein product [Oncorhynchus mykiss]	35860	6.9067	111.359	9	20	51.875	52.5304	44	3	90.5345	0.00691345
XP_032437094.1	XP_032437094.1	serum response factor-binding protein 1 isoform X2 [Xiphophorus hellerii]	58920	6.9404	111.195	11	58	27.0833	86.3011	36	2	113.895	0.00769842
KAE8289741.1	KAE8289741.1	CD109 antigen 150 kDa TGF-beta-1-binding protein [Larimichthys crocea]	150367	5.603	111.195	35	80	59.9854	86.6685	101	4	104.224	0.00664906
XP_029593064.1	XP_029593064.1	complement C3-like [Salmo trutta]	168784	6.1011	111.161	36	129	44.0578	82.9777	105	6	107.485	0.00659042
XP_032881936.1	XP_032881936.1	CD109 antigen [Amblyraja radiata]	160964	5.0039	111.104	25	82	34.1816	71.1827	105	5	107.805	0.00696932
XP_033952917.1	XP_033952917.1	alpha-2-macroglobulin-P isoform X1 [Pseudochaenichthys georgianus]	163442	5.1694	111.065	21	98	31.5364	80.3212	100	2	108.22	0.00643172
XP_035520565.1	XP_035520565.1	myocyte enhancer factor 2aa [Morone saxatilis]	56192	6.5391	110.712	10	26	29.5238	56.5627	53	4	93.407	0.00632028
XP_019949090.1	XP_019949090.1	PREDICTED: complement C4-A-like [Paralichthys olivaceus]	190945	6.5889	110.703	23	116	32.9047	91.1729	86	1	102.539	0.00666349
XP_024909517.1	XP_024909517.1	C3 and PZP-like alpha-2-macroglobulin domain-containing protein 8 isoform X3 [Cynoglossus semilaevis]	192367	5.7979	110.64	25	111	32.7935	94.9103	107	2	104.892	0.00706161
XP_020473921.1	XP_020473921.1	fibulin-2-like isoform X2 [Monopterus albus]	143987	5.2148	110.496	37	90	51.5361	83.6991	124	3	127.315	0.00685533
XP_043079055.1	XP_043079055.1	complement C3-like isoform X1 [Puntigrus tetrazona]	192255	6.167	110.365	40	133	38.2199	99.4472	101	5	121.544	0.00642583
XP_028821306.1	XP_028821306.1	complement C3-like [Denticeps clupeoides]	184230	6.2007	110.361	37	141	36.3142	114.706	101	5	111.3	0.00623275
XP_028261730.1	XP_028261730.1	fibulin-2-like, partial [Parambassis ranga]	146310	5.2017	110.341	39	87	57.3263	56.4406	175	6	106.729	0.00678414
XP_037306582.1	XP_037306582.1	myocyte enhancer factor 2aa isoform X6 [Pungitius pungitius]	48684	8.6895	110.336	8	24	32.2368	59.4198	43	2	96.694	0.00678471
KTF88238.1	KTF88238.1	hypothetical protein cypCar_00005852 [Cyprinus carpio]	84375	4.9395	110.291	14	65	28.629	109.474	57	0	121.296	0.0104653
RXM99468.1	RXM99468.1	Serum albumin 2, partial [Acipenser ruthenus]	78501	5.1138	110.274	16	59	40.8696	83.8797	47	3	111.97	0.00657356
XP_029528629.1	XP_029528629.1	alpha-2-macroglobulin-like isoform X2 [Oncorhynchus nerka]	160825	6.0586	110.166	23	75	43.6981	97.9614	74	1	116.579	0.0068547
TDH15237.1	TDH15237.1	hypothetical protein EPR50_G00029470 [Perca flavescens]	245083	5.9824	110.102	35	152	30.5493	93.6784	138	10	106.079	0.0069017
XP_029991267.1	XP_029991267.1	complement C3-like [Sphaeramia orbicularis]	184257	5.8638	109.972	33	134	39.8064	81.1914	133	8	100.565	0.00706423
XP_035025292.1	XP_035025292.1	LOW QUALITY PROTEIN: complement C3-like [Hippoglossus stenolepis]	152935	6.0703	109.91	33	114	41.4401	100.185	96	5	112.991	0.00714163
XP_022519127.1	XP_022519127.1	complement C4 [Astyanax mexicanus]	181392	6.0908	109.896	29	126	33.0253	93.7985	88	2	109.718	0.0072013
KAA0721790.1	KAA0721790.1	Complement C3 [Triplophysa tibetana]	87352	7.4912	109.795	21	70	39.8983	106.524	55	2	112.184	0.00702135
CAG6015653.1	CAG6015653.1	unnamed protein product, partial [Menidia menidia]	195876	6.9434	109.779	42	127	43.046	91.1567	170	4	105.876	0.0064168
XP_031705857.1	XP_031705857.1	serine/threonine-protein kinase Sgk3 [Anarrhichthys ocellatus]	56799	6.2256	109.766	8	34	48.4725	69.3306	27	1	122.668	0.00652101
XP_031426628.1	XP_031426628.1	complement C5 [Clupea harengus]	186645	5.5166	109.616	33	122	35.1432	71.7216	151	8	95.3978	0.00645029
XP_044191134.1	XP_044191134.1	serum response factor-binding protein 1 [Thunnus albacares]	64489	5.9604	109.607	17	61	27.3997	111.481	59	2	106.025	0.00684482
XP_036418067.1	XP_036418067.1	alpha-2-macroglobulin-like protein 1 [Colossoma macropomum]	160855	5.874	109.567	30	87	40.4762	99.067	146	5	108.232	0.00780298
BAA85039.1	BAA85039.1	alpha-2-macroglobulin-2, partial [Cyprinus carpio]	156507	5.5122	109.561	20	86	30.9388	75.7311	65	3	102.621	0.00583728
XP_030274930.1	XP_030274930.1	complement C3-like [Sparus aurata]	185827	6.1216	109.549	34	146	34.5159	95.685	96	6	107.032	0.00683252
KAF7649199.1	KAF7649199.1	hypothetical protein LDENG_00145350 [Lucifuga dentata]	47557	6.4424	109.508	9	22	39.0909	69.9063	32	1	102.204	0.00663912
KAB5526135.1	KAB5526135.1	hypothetical protein PHYPO_G00148270 [Pangasianodon hypophthalmus]	193833	7.7388	109.427	32	134	34.9714	100.273	136	1	108.229	0.00696335
XP_030274961.1	XP_030274961.1	complement C3-like [Sparus aurata]	185284	6.0938	109.372	30	147	29.0964	111.195	72	4	118.223	0.00656818
XP_029941889.1	XP_029941889.1	complement C3-like [Salarias fasciatus]	185984	6.019	109.348	22	135	29.2271	93.2913	75	4	105.022	0.00688847
XP_015204506.1	XP_015204506.1	PREDICTED: complement C3-like isoform X3 [Lepisosteus oculatus]	158363	8.3174	109.299	33	123	41.6136	102.566	70	4	127.37	0.00618036
XP_014265659.2	XP_014265659.2	complement C5 [Maylandia zebra]	187168	6.2886	109.242	38	112	39.0302	84.6018	133	4	98.5559	0.00682813
XP_036958011.1	XP_036958011.1	LOW QUALITY PROTEIN: complement C3-like [Acanthopagrus latus]	188316	6.0425	109.184	34	147	30.6098	107.221	109	5	116.719	0.00654525
XP_030635400.1	XP_030635400.1	complement C3-like isoform X3 [Chanos chanos]	191213	6.2549	109.178	35	140	35.8944	75.2	145	7	108.95	0.00699488
XP_031418395.1	XP_031418395.1	complement C3-like isoform X1 [Clupea harengus]	185811	6.2168	109.101	41	139	44.979	96.5112	144	3	121.46	0.00673648
XP_011607095.2	XP_011607095.2	alpha-2-macroglobulin-like [Takifugu rubripes]	161679	6.7998	109.017	34	90	46.8729	88.2839	143	6	101.397	0.00645544
XP_022524556.1	XP_022524556.1	alpha-2-macroglobulin-like [Astyanax mexicanus]	160292	5.3188	109.009	27	87	41.1765	79.6266	81	1	113.586	0.00665558
XP_023284215.1	XP_023284215.1	alpha-2-macroglobulin-like protein 1 isoform X2 [Seriola lalandi dorsalis]	164145	5.0713	108.939	26	95	44.1157	86.2365	159	4	90.756	0.00744842
XP_029528627.1	XP_029528627.1	alpha-2-macroglobulin-like [Oncorhynchus nerka]	162695	5.8623	108.754	27	77	49.6585	64.5634	79	6	105.15	0.00661498
XP_036942928.1	XP_036942928.1	alpha-2-macroglobulin-P-like [Acanthopagrus latus]	158257	5.5781	108.675	28	88	48.6695	81.0726	125	3	105.307	0.00687724
XP_013855628.1	XP_013855628.1	PREDICTED: alpha-2-macroglobulin-like, partial [Austrofundulus limnaeus]	159814	4.8574	108.648	24	84	46.0317	101.831	73	3	112.969	0.00691632
XP_008426008.1	XP_008426008.1	PREDICTED: complement C3 [Poecilia reticulata]	188079	6.5361	108.333	32	146	32.8588	91.4508	113	5	112.347	0.0065474
XP_037399125.1	XP_037399125.1	complement C3-like [Pygocentrus nattereri]	183540	7.6875	108.315	35	140	33.1915	81.3276	193	3	100.425	0.00678762
XP_026797907.2	XP_026797907.2	LOW QUALITY PROTEIN: serum response factor-binding protein 1 [Pangasianodon hypophthalmus]	78892	5.0229	108.199	15	67	32.3404	105.353	41	0	114.886	0.00603575
KAG7491417.1	KAG7491417.1	hypothetical protein MATL_G00003660 [Megalops atlanticus]	200138	7.6743	108.153	36	149	39.177	93.0451	109	4	117.329	0.0056457
XP_008296524.1	XP_008296524.1	PREDICTED: alpha-2-macroglobulin-P-like [Stegastes partitus]	91730	5.896	108.089	11	53	28.2452	79.1367	45	0	117.501	0.00665094
XP_020783763.1	XP_020783763.1	uncharacterized protein LOC110163169 [Boleophthalmus pectinirostris]	86299	5.5298	108.059	8	50	28.1453	56.8136	39	0	106.203	0.00663021
XP_041795894.1	XP_041795894.1	alpha-2-macroglobulin-like [Chelmon rostratus]	162561	5.7627	108.058	28	105	36.3823	115.714	85	4	119.764	0.00680674
XP_028845777.1	XP_028845777.1	serum response factor [Denticeps clupeoides]	59632	7.8691	107.969	5	19	31.6865	95.1085	28	1	105.135	0.00558921
XP_039870091.1	XP_039870091.1	complement C3-like [Simochromis diagramma]	185884	5.9546	107.902	27	142	25.7539	89.0367	85	3	111.667	0.00769139
KAF4118186.1	KAF4118186.1	hypothetical protein G5714_000237 [Onychostoma macrolepis]	184039	6.2578	107.901	33	140	38.0316	86.223	124	7	112.611	0.00645988
CAF95354.1	CAF95354.1	unnamed protein product, partial [Tetraodon nigroviridis]	207545	8.1401	107.856	33	142	30.7692	80.2174	107	2	111.115	0.00689361
XP_020504211.1	XP_020504211.1	myocyte-specific enhancer factor 2D isoform X2 [Labrus bergylta]	61533	7.6494	107.745	8	27	27.8351	109.84	30	0	105.876	0.00803035
XP_022611449.1	XP_022611449.1	LOW QUALITY PROTEIN: complement C3-like [Seriola dumerili]	186032	6.0908	107.621	28	139	29.1791	100.512	86	3	112.736	0.00700424
XP_041032858.1	XP_041032858.1	complement C3-like [Carcharodon carcharias]	202960	7.8794	107.617	41	148	41.8592	114.679	158	3	105.422	0.00641883
KAG7468191.1	KAG7468191.1	hypothetical protein MATL_G00140250 [Megalops atlanticus]	55242	7.6406	107.513	8	26	21.6374	66.8677	30	0	124.003	0.00755214
BAD12264.1	BAD12264.1	proteinase inhibitor [Eptatretus burgeri]	160313	5.5444	107.405	36	99	52.512	91.8627	167	9	94.488	0.00700106
XP_039629219.1	XP_039629219.1	myocyte enhancer factor 2aa isoform X11 [Polypterus senegalus]	49635	9.4146	107.347	3	23	17.7874	44.2634	13	0	100.29	0.00817981
XP_042595360.1	XP_042595360.1	alpha-2-macroglobulin [Cyprinus carpio]	167525	6.5054	107.34	17	89	27.3391	76.3098	67	2	114.002	0.0066708
XP_020473758.1	XP_020473758.1	serum response factor-binding protein 1 [Monopterus albus]	63762	9.3281	107.288	13	58	25.3097	80.6568	29	0	125.469	0.0057904
XP_039904720.1	XP_039904720.1	myocyte enhancer factor 2ca isoform X2 [Simochromis diagramma]	49937	6.8262	107.186	9	23	33.4056	40.5156	39	0	98.9073	0.00778546
XP_038548736.1	XP_038548736.1	alpha-2-macroglobulin-like isoform X8 [Micropterus salmoides]	159827	5.4609	107.141	28	106	40.2498	104.253	115	4	97.9457	0.00651643
XP_019717344.1	XP_019717344.1	PREDICTED: complement C3-like [Hippocampus comes]	191315	6.2563	107.101	34	135	37.3186	82.519	158	3	107.691	0.00623545
XP_029374173.1	XP_029374173.1	alpha-2-macroglobulin-like isoform X5 [Echeneis naucrates]	161070	5.3687	106.749	31	100	37.3379	80.9554	136	6	107.067	0.00684894
KAG1941890.1	KAG1941890.1	alpha-2-macroglobulin-like protein [Pimephales promelas]	156643	7.5674	106.72	29	80	40.2363	94.9842	94	4	105.609	0.00684172
KAG8013590.1	KAG8013590.1	hypothetical protein GBF38_022041, partial [Nibea albiflora]	194440	6.1948	106.685	38	109	51.8623	72.7465	141	6	105.651	0.00710769
XP_032413923.1	XP_032413923.1	complement C4-B-like isoform X1 [Xiphophorus hellerii]	192870	7.0327	106.539	30	122	34.0152	105.833	90	4	93.4516	0.00635167
ROK35733.1	ROK35733.1	Serum response factor-binding protein 1 [Anabarilius grahami]	92857	5.3979	106.477	22	98	28.068	85.9652	52	1	125.388	0.00703713
KAG7240965.1	KAG7240965.1	hypothetical protein INR49_026143, partial [Caranx melampygus]	212635	6.9917	106.418	44	170	35.935	110.957	146	3	122.228	0.00701456
XP_041796678.1	XP_041796678.1	alpha-2-macroglobulin isoform X2 [Chelmon rostratus]	165485	5.2368	106.38	30	93	37.1429	98.7737	113	5	109.059	0.00688956
ROJ08811.1	ROJ08811.1	Pregnancy zone protein [Anabarilius grahami]	149822	6.1743	106.359	29	71	45.6915	99.434	108	3	99.7702	0.00668367
XP_043084177.1	XP_043084177.1	fibulin-1 isoform X3 [Puntigrus tetrazona]	72687	4.8018	106.14	26	40	65.625	55.749	127	3	112.194	0.00665473
XP_029583083.1	XP_029583083.1	alpha-2-macroglobulin-like isoform X4 [Salmo trutta]	161698	5.4463	106.136	23	77	39.9726	100.468	64	3	119.091	0.00595256
XP_033997883.1	XP_033997883.1	alpha-2-macroglobulin-like protein 1 [Trematomus bernacchii]	159231	5.6895	106.092	21	101	29.4934	77.002	91	1	111.793	0.00641544
XP_036419621.1	XP_036419621.1	complement C3-like, partial [Colossoma macropomum]	138820	6.4365	105.858	27	114	27.3525	92.4114	87	6	109.951	0.00725564
QGH45422.1	QGH45422.1	complement system-related protein C3a.2 [Cyprinus carpio]	181132	6.561	105.576	36	140	40.4203	95.8255	111	7	111.002	0.00689257
KAG1949078.1	KAG1949078.1	pregnancy zone protein [Pimephales promelas]	158150	6.4248	105.575	26	78	40.9722	88.2966	78	2	108.971	0.0063211
XP_021172459.2	XP_021172459.2	pentraxin fusion protein isoform X2 [Fundulus heteroclitus]	25702	5.2866	105.573	6	19	43.1718	91.6006	18	0	120.792	0.00664352
KAF4118185.1	KAF4118185.1	hypothetical protein G5714_000236 [Onychostoma macrolepis]	184301	6.2446	105.36	34	138	37.8116	92.7127	103	4	110.492	0.00681646
XP_039860798.1	XP_039860798.1	complement C3-like [Simochromis diagramma]	187550	5.9136	105.337	31	125	37.6492	102.285	83	2	112.631	0.0065831
KAG5854025.1	KAG5854025.1	hypothetical protein ANANG_G00033130 [Anguilla anguilla]	195805	6.1421	105.046	30	142	31.9284	93.7849	110	2	114.74	0.00723591
XP_043871926.1	XP_043871926.1	complement C3-like [Solea senegalensis]	184418	6.23	105.03	40	141	36.7879	76.7633	127	3	110.768	0.00655265
XP_035466385.1	XP_035466385.1	CD109 antigen-like [Scophthalmus maximus]	152450	4.957	104.847	20	78	35.7502	111.567	50	3	112.674	0.0070551
XP_043074809.1	XP_043074809.1	CD109 antigen isoform X2 [Puntigrus tetrazona]	164092	4.6597	104.799	31	91	53.9142	86.0466	141	7	99.4514	0.0069085
XP_036005774.1	XP_036005774.1	alpha-2-macroglobulin-like protein 1 isoform X3 [Fundulus heteroclitus]	162732	4.8237	104.725	30	99	41.4189	61.7719	123	5	97.9687	0.00716718
XP_036969786.1	XP_036969786.1	complement C3-like isoform X2 [Acanthopagrus latus]	184557	5.7905	104.665	43	137	44.7464	78.7392	209	13	97.4589	0.00710906
XP_039985616.1	XP_039985616.1	C3 and PZP-like alpha-2-macroglobulin domain-containing protein 8 [Xiphias gladius]	207950	6.1948	104.571	28	117	38.9513	103.414	89	1	119.588	0.00652684
XP_030272007.1	XP_030272007.1	complement C5 [Sparus aurata]	186383	6.4453	104.483	36	109	48.5512	97.8192	133	1	118.791	0.00704192
XP_034162795.1	XP_034162795.1	LOW QUALITY PROTEIN: alpha-2-macroglobulin-like [Pangasianodon hypophthalmus]	161995	6.8481	104.481	32	82	57.3087	89.1516	114	4	109.234	0.00678482
CAG5928924.1	CAG5928924.1	unnamed protein product [Menidia menidia]	186256	6.8716	104.294	33	143	36.801	86.1843	110	4	109.29	0.00696619
XP_031675393.1	XP_031675393.1	complement C4-like [Oncorhynchus kisutch]	192599	6.1304	104.262	32	123	34.5128	99.095	103	4	114.887	0.00698164
XP_004074473.1	XP_004074473.1	serum response factor-binding protein 1 [Oryzias latipes]	60254	9.5112	104.254	11	49	31.4338	79.8087	42	1	97.5504	0.00776123
XP_038548740.1	XP_038548740.1	alpha-2-macroglobulin-like [Micropterus salmoides]	161193	4.9336	104.188	23	92	34.0878	82.5597	106	1	111.9	0.00671866
XP_029136094.1	XP_029136094.1	alpha-2-macroglobulin-like [Labrus bergylta]	154884	5.5444	104.187	26	81	44.3478	105.783	76	3	106.638	0.00658427
XP_027866773.1	XP_027866773.1	complement C4-B-like isoform X2 [Xiphophorus couchianus]	163438	7.1646	104.118	29	100	33.0817	83.7042	78	3	101.306	0.00625123
XP_027873420.1	XP_027873420.1	complement C3-like isoform X2 [Xiphophorus couchianus]	177856	6.6694	104.04	25	131	30.6238	105.491	93	6	104.71	0.00630952
KAG2469268.1	KAG2469268.1	FBLN1 protein, partial [Polypterus senegalus]	67353	5.6895	104.017	20	32	60.1958	63.9911	67	3	105.032	0.00730866
XP_043082079.1	XP_043082079.1	alpha-2-macroglobulin-P-like [Puntigrus tetrazona]	160872	6.3311	103.996	20	81	29.959	83.9234	64	4	113.738	0.00687942
XP_037391965.1	XP_037391965.1	alpha-2-macroglobulin-like protein 1 [Pygocentrus nattereri]	159769	5.4624	103.986	29	82	46.2336	95.691	113	3	102.342	0.0070558
XP_029107768.1	XP_029107768.1	complement C3-like [Scleropages formosus]	185142	6.4907	103.867	35	139	36.0993	93.945	107	6	111.12	0.00683692
AKG51678.1	AKG51678.1	alpha-2-macroglobulin-like protein 1, partial [Oryzias sinensis]	160970	5.3672	103.816	25	98	34.523	86.7277	94	3	100.851	0.00612885
XP_018599068.2	XP_018599068.2	CD109 antigen [Scleropages formosus]	158572	6.0454	103.501	26	82	41.9423	75.3945	108	3	105.024	0.00686494
XP_041828003.1	XP_041828003.1	CD109 antigen-like [Melanotaenia boesemani]	149690	5.6851	103.438	23	79	52.8676	97.5382	108	4	100.425	0.00713352
XP_029573666.1	XP_029573666.1	myocyte-specific enhancer factor 2C-like isoform X2 [Salmo trutta]	51051	8.5488	103.403	9	24	28.4501	83.8272	43	1	98.17	0.00747935
XP_037399126.1	XP_037399126.1	complement C3-like [Pygocentrus nattereri]	183889	8.4243	103.331	40	154	35.0515	106.162	139	2	111.476	0.00703328
XP_026173082.1	XP_026173082.1	LOW QUALITY PROTEIN: alpha-2-macroglobulin-like [Mastacembelus armatus]	161454	5.1709	103.306	24	89	41.9863	67.6258	135	2	101.369	0.00652543
XP_039653246.1	XP_039653246.1	complement C3-like isoform X1 [Perca fluviatilis]	187879	6.123	103.174	24	138	25.8294	112.094	95	2	105.199	0.00842844
XP_033836820.1	XP_033836820.1	complement C4-B [Periophthalmus magnuspinnatus]	188316	6.3706	103.099	35	111	42.3881	81.6534	115	5	112.408	0.00704462
ROL50597.1	ROL50597.1	Alpha-2-macroglobulin [Anabarilius grahami]	155919	6.2344	103.077	24	80	38.042	98.7336	73	3	114.142	0.0065767
XP_041649998.1	XP_041649998.1	cytosolic non-specific dipeptidase [Cheilinus undulatus]	55197	5.2778	103.014	10	39	37.247	80.42	34	1	121.965	0.00636283
XP_040021250.1	XP_040021250.1	complement C4-B isoform X1 [Gasterosteus aculeatus aculeatus]	192115	6.5039	102.978	31	121	38.3897	90.6501	120	4	103.007	0.00632413
XP_040039708.1	XP_040039708.1	C3 and PZP-like alpha-2-macroglobulin domain-containing protein 8 [Gasterosteus aculeatus aculeatus]	208233	6.3486	102.758	33	119	36.4461	103.346	110	5	102.697	0.00670095
XP_034155979.1	XP_034155979.1	LOW QUALITY PROTEIN: complement C3-like [Pangasianodon hypophthalmus]	184194	6.3911	102.669	35	147	37.8411	106.651	108	5	107.031	0.00679139
XP_035528727.1	XP_035528727.1	LOW QUALITY PROTEIN: complement C4-B [Morone saxatilis]	192175	6.624	102.559	36	123	33.9755	92.9212	120	4	108.459	0.00721558
XP_033969799.1	XP_033969799.1	complement C3-like isoform X1 [Trematomus bernacchii]	185403	5.5811	102.547	38	146	39.4928	91.7535	140	8	109.248	0.00658438
XP_020792776.1	XP_020792776.1	serum paraoxonase/arylesterase 2-like isoform X2 [Boleophthalmus pectinirostris]	39668	4.8384	102.481	7	21	54.0845	72.0047	35	0	105.597	0.00538057
XP_030636946.1	XP_030636946.1	myocyte-specific enhancer factor 2D [Chanos chanos]	54983	8.9839	102.412	5	25	18.3236	95.546	13	0	110.655	0.00582593
KAG5848592.1	KAG5848592.1	hypothetical protein ANANG_G00100080 [Anguilla anguilla]	54822	8.3511	102.391	9	26	36.5234	94.819	23	0	123.93	0.00635487
XP_026878237.2	XP_026878237.2	cytosolic non-specific dipeptidase [Electrophorus electricus]	52905	5.6279	102.293	9	43	25.7384	125.353	23	0	121.377	0.00658081
KAF7210980.1	KAF7210980.1	transcript variant X1 [Nothobranchius furzeri]	52967	5.4463	102.23	5	45	26.7932	129.381	22	0	89.8628	0.00673586
XP_008290111.1	XP_008290111.1	PREDICTED: CD109 antigen-like [Stegastes partitus]	161948	5.0845	102.148	34	87	47.5702	90.9878	94	5	99.6582	0.00725169
XP_023997435.1	XP_023997435.1	LOW QUALITY PROTEIN: complement C3-like [Salvelinus alpinus]	200015	6.8379	102.145	35	123	32.9972	81.5938	123	8	109.901	0.00669051
KAA8595098.1	KAA8595098.1	hypothetical protein FQN60_012233 [Etheostoma spectabile]	198754	5.5562	102.096	44	142	40.6091	85.7349	162	14	114.132	0.0067677
XP_042291176.1	XP_042291176.1	myocyte-specific enhancer factor 2D homolog isoform X3 [Thunnus maccoyii]	58920	7.6582	101.998	8	25	37.3429	85.011	22	0	111.432	0.00689319
XP_030260679.1	XP_030260679.1	alpha-2-macroglobulin-P-like [Sparus aurata]	158622	6.0601	101.912	24	96	39.1731	104.88	71	4	113.637	0.00678159
XP_035862023.1	XP_035862023.1	complement C3-like [Sander lucioperca]	185446	5.6514	101.89	31	138	33.1318	111.296	91	2	106.211	0.0061605
XP_030207122.1	XP_030207122.1	complement C3-like [Gadus morhua]	184351	5.877	101.668	27	129	30.1337	75.9708	142	2	102.37	0.00751778
XP_027896682.1	XP_027896682.1	CD109 antigen isoform X2 [Xiphophorus couchianus]	176074	5.3013	101.53	41	93	47.8934	61.1684	225	9	100.815	0.00666545
XP_036796577.1	XP_036796577.1	complement C3-like isoform X2 [Oncorhynchus mykiss]	157096	6.0264	101.475	20	117	29.9006	83.6326	74	2	103.309	0.0061413
XP_024291842.1	XP_024291842.1	complement C3 [Oncorhynchus tshawytscha]	184212	6.9243	101.462	30	138	31.406	95.0244	73	4	106.022	0.00716426
KAF5171536.1	KAF5171536.1	hypothetical protein HST_G00042990 [Hippoglossus stenolepis]	160788	5.7246	101.265	25	94	34.1346	100.005	102	4	98.0936	0.00682942
XP_033935424.1	XP_033935424.1	CD109 antigen-like [Pseudochaenichthys georgianus]	162880	4.7739	101.172	30	85	40.7056	85.6744	125	6	100.054	0.00654395
XP_036379386.1	XP_036379386.1	alpha-2-macroglobulin-like [Megalops cyprinoides]	162262	5.9165	101.142	26	100	40.2464	91.786	81	1	109.265	0.00663024
XP_039454605.1	XP_039454605.1	CD109 antigen [Oreochromis aureus]	163580	4.9644	101.122	48	89	58.7594	92.523	126	6	107.555	0.0066575
XP_027873418.1	XP_027873418.1	complement C3-like isoform X2 [Xiphophorus couchianus]	188225	6.564	101.118	28	140	32.6774	85.6389	77	2	113.861	0.00633002
KAF4093331.1	KAF4093331.1	hypothetical protein AMELA_G00000950 [Ameiurus melas]	187250	7.8589	101.088	27	130	26.9803	98.0773	89	1	116.172	0.00653945
XP_007575634.1	XP_007575634.1	PREDICTED: alpha-2-macroglobulin-like [Poecilia formosa]	160579	5.291	101.038	27	92	38.5892	90.325	110	2	98.5234	0.00640248
XP_034731385.1	XP_034731385.1	neuronal pentraxin-1 isoform X2 [Etheostoma cragini]	67087	5.6602	101.019	12	47	40.0657	60.0627	33	0	131.422	0.00701135
XP_010882881.2	XP_010882881.2	complement C4-B [Esox lucius]	192685	6.4248	100.985	31	124	32.8116	95.6419	128	5	102.343	0.00687196
XP_008303868.1	XP_008303868.1	PREDICTED: myocyte-specific enhancer factor 2C-like isoform X2 [Stegastes partitus]	49782	7.6128	100.91	9	23	26.8817	62.536	37	3	96.4293	0.00615545
XP_036070457.1	XP_036070457.1	alpha-2-macroglobulin-like protein 1 isoform X1 [Oryzias melastigma]	159993	5.0845	100.889	22	88	33.8398	102.734	62	3	113.637	0.00632322
XP_032389100.1	XP_032389100.1	LOW QUALITY PROTEIN: complement C3-like [Etheostoma spectabile]	183203	6.5156	100.878	25	134	28.493	91.0649	82	2	113.236	0.00679148
XP_038567627.1	XP_038567627.1	complement C4-like [Micropterus salmoides]	191752	6.6665	100.834	22	122	24.386	91.5589	84	2	97.483	0.00736151
AIN76766.1	AIN76766.1	complement component 4 [Oplegnathus fasciatus]	190872	6.2534	100.817	33	119	37.7193	92.0754	128	9	92.5014	0.00639825
XP_015222517.1	XP_015222517.1	PREDICTED: complement C5, partial [Lepisosteus oculatus]	167347	6.4043	100.642	33	112	45.3698	86.4139	114	5	108.346	0.00639607
CDQ58394.1	CDQ58394.1	unnamed protein product [Oncorhynchus mykiss]	111005	6.293	100.555	26	90	40.121	96.64	115	4	107.656	0.00639707
XP_019110660.1	XP_019110660.1	serum paraoxonase/arylesterase 2 isoform X2 [Larimichthys crocea]	39641	5.3057	100.531	5	27	28.7324	88.2834	26	0	106.782	0.00567028
XP_038548739.1	XP_038548739.1	alpha-2-macroglobulin-like [Micropterus salmoides]	161465	5.8037	100.524	27	96	39.4521	79.3697	147	1	106.034	0.00669782
XP_036419998.1	XP_036419998.1	complement C3-like [Colossoma macropomum]	185298	7.3315	100.474	33	129	37.4092	100.057	109	3	107.362	0.00685452
XP_035376184.1	XP_035376184.1	fibulin-2 isoform X1 [Electrophorus electricus]	152190	4.79	100.46	41	91	56.5186	86.5782	130	3	116.294	0.00671398
XP_032868093.1	XP_032868093.1	complement C3-like isoform X1 [Amblyraja radiata]	184458	6.7207	100.352	29	128	33.7167	87.0402	96	4	105.244	0.00786787
KAG7463961.1	KAG7463961.1	hypothetical protein MATL_G00182260 [Megalops atlanticus]	156811	6.4321	100.309	20	91	24.2918	92.146	91	4	111.819	0.00658804
XP_039662150.1	XP_039662150.1	complement C3-like [Perca fluviatilis]	154983	6.7603	100.27	24	123	30.0361	99.226	62	1	106.023	0.00513992
PNJ02936.1	PNJ02936.1	LOW QUALITY PROTEIN: C4B isoform 1 [Pongo abelii]	184768	6.7925	100.26	28	118	35.6287	108.962	88	0	120.006	0.00633793
XP_010792844.1	XP_010792844.1	PREDICTED: complement C4-like [Notothenia coriiceps]	191380	7.752	100.249	32	121	35.0322	105.76	120	2	108.592	0.00672785
XP_037318820.1	XP_037318820.1	alpha-2-macroglobulin isoform X2 [Pungitius pungitius]	127170	5.3833	100.18	26	90	40.6385	67.7419	123	6	112.231	0.00659997
KAF5892202.1	KAF5892202.1	antigen like protein, partial [Clarias magur]	147317	4.7021	100.11	26	73	45.773	64.165	115	7	96.528	0.00656762
KAF5167215.1	KAF5167215.1	hypothetical protein HST_G00083090 [Hippoglossus stenolepis]	177710	6.6182	100.087	38	118	44.6889	98.0764	106	5	118.018	0.00712039
KAF0036469.1	KAF0036469.1	hypothetical protein F2P81_011781 [Scophthalmus maximus]	215568	7.1147	100.013	43	150	37.1043	84.4038	136	11	109.483	0.00646415
KAA0712260.1	KAA0712260.1	C3 and PZP-like alpha-2-macroglobulin domain-containing protein 8 [Triplophysa tibetana]	205612	5.6338	99.981	25	115	30.39	97.8918	61	2	117.09	0.00607054
XP_032389085.1	XP_032389085.1	complement C3-like isoform X7 [Etheostoma spectabile]	158691	6.4058	99.8979	31	123	36.5561	102.447	100	4	115.115	0.00709156
XP_029561296.1	XP_029561296.1	complement C3-like isoform X2 [Salmo trutta]	176498	6.4146	99.7873	31	126	32.297	108.317	79	1	117.067	0.00726957
XP_024908889.1	XP_024908889.1	complement C5 isoform X2 [Cynoglossus semilaevis]	186951	6.6621	99.7422	40	115	43.5301	82.3713	124	6	111.608	0.00659795
XP_041093801.1	XP_041093801.1	myocyte-specific enhancer factor 2C isoform X3 [Polyodon spathula]	46920	8.3643	99.5418	9	22	45.7077	91.124	20	0	116.762	0.00790973
XP_031612276.2	XP_031612276.2	complement C3-like isoform X1 [Oreochromis aureus]	199564	6.9565	99.5404	26	143	26.6143	105.303	74	1	119.816	0.00713208
KAA0712334.1	KAA0712334.1	Complement C3 [Triplophysa tibetana]	195770	6.501	99.5248	32	131	34.1352	95.4562	102	4	109.294	0.00634169
XP_034032452.1	XP_034032452.1	myocyte enhancer factor 2aa isoform X4 [Thalassophryne amazonica]	52462	7.3872	99.4096	5	24	22.0408	39.4098	21	1	100.151	0.00750134
XP_042611409.1	XP_042611409.1	complement C3 [Cyprinus carpio]	127066	6.3574	99.3473	20	104	36.4925	90.3055	63	2	101.8	0.00656275
XP_035283702.1	XP_035283702.1	serum response factor-binding protein 1 isoform X3 [Anguilla anguilla]	64867	5.7935	99.2998	19	56	26.0345	78.887	53	0	125.963	0.00603847
XP_033969722.1	XP_033969722.1	complement C3-like isoform X2 [Trematomus bernacchii]	155238	6.1831	99.2545	33	132	32.6826	95.9442	98	5	119.856	0.00642464
TKS68660.1	TKS68660.1	Complement C3 [Collichthys lucidus]	192083	6.7954	99.2266	38	135	41.4962	93.1688	145	3	104.835	0.00738748
XP_029950706.1	XP_029950706.1	complement C3-like [Salarias fasciatus]	185862	5.6206	99.1818	31	136	31.7441	94.8939	92	3	109.605	0.00720582
XP_033969801.1	XP_033969801.1	complement C3-like isoform X3 [Trematomus bernacchii]	174935	5.8477	99.1558	38	138	41.954	91.5072	137	8	106.533	0.00665697
XP_039660662.1	XP_039660662.1	complement C3-like [Perca fluviatilis]	185737	5.8828	98.8692	27	140	26.9324	94.1891	78	1	114.186	0.00672063
XP_035800407.1	XP_035800407.1	myocyte-specific enhancer factor 2A-like [Amphiprion ocellaris]	49522	8.373	98.7579	6	22	22.7766	102.314	20	0	106.327	0.00911376
CAB1326515.1	CAB1326515.1	unnamed protein product [Coregonus sp. 'balchen']	162976	6.3823	98.7492	37	125	38.663	104.308	90	2	116.758	0.0069552
XP_029937820.1	XP_029937820.1	CD109 antigen-like [Myripristis murdjan]	144987	4.9922	98.7409	25	76	47.3404	111.925	98	4	105.796	0.00660392
CDQ81112.1	CDQ81112.1	unnamed protein product [Oncorhynchus mykiss]	180492	6.9551	98.738	29	133	26.6625	98.2083	71	1	115.838	0.00713378
XP_034095065.1	XP_034095065.1	complement C3-like [Gymnodraco acuticeps]	185200	5.8477	98.583	34	140	37.0997	99.4877	106	8	117.799	0.00654528
XP_040901702.1	XP_040901702.1	alpha-2-macroglobulin-like [Toxotes jaculatrix]	162219	6.5361	98.4312	31	83	38.4351	98.6501	99	5	98.5922	0.0064702
XP_028460461.1	XP_028460461.1	CD109 antigen-like [Perca flavescens]	151522	4.6963	98.4015	35	75	57.5182	69.6467	139	8	115.542	0.00658071
XP_041945551.1	XP_041945551.1	alpha-2-macroglobulin-like protein 1 [Alosa sapidissima]	158478	5.5664	98.3358	15	76	31.7744	65.627	53	0	110.16	0.00681264
XP_037835571.1	XP_037835571.1	myocyte-specific enhancer factor 2A isoform X2 [Kryptolebias marmoratus]	41431	9.416	98.2781	6	18	40.7895	110.276	17	1	140.753	0.00602664
TWW68462.1	TWW68462.1	domain-containing protein 7 [Takifugu flavidus]	150897	5.2104	98.1602	20	77	40.8492	73.9	98	2	106.097	0.00747264
XP_036829762.1	XP_036829762.1	alpha-2-macroglobulin isoform X1 [Oncorhynchus mykiss]	118087	5.8623	98.1027	13	57	35.8807	109.198	41	0	121.164	0.00755428
XP_042247298.1	XP_042247298.1	complement C3-like [Thunnus maccoyii]	197471	6.3516	98.0894	28	147	33.3333	115.31	85	1	108.049	0.00681952
CAG11529.1	CAG11529.1	unnamed protein product, partial [Tetraodon nigroviridis]	103447	5.4551	97.9668	19	82	38.3948	97.9597	56	3	112.088	0.00641075
XP_039901186.1	XP_039901186.1	complement C3-like [Simochromis diagramma]	201339	6.6108	97.8893	31	147	30.6964	99.7042	99	3	117.537	0.00684081
CAG6007637.1	CAG6007637.1	unnamed protein product [Menidia menidia]	162407	6.4028	97.8392	31	105	45.5418	91.808	127	3	99.3447	0.00688744
XP_038632971.1	XP_038632971.1	C3 and PZP-like alpha-2-macroglobulin domain-containing protein 8 isoform X2 [Scyliorhinus canicula]	205904	6.0352	97.7556	29	130	32.5177	105.987	112	3	112.522	0.00648079
XP_030203828.1	XP_030203828.1	myocyte-specific enhancer factor 2D homolog isoform X2 [Gadus morhua]	62353	6.6123	97.7258	5	28	21.4165	94.2599	10	0	105.7	0.00681676
XP_005742457.1	XP_005742457.1	PREDICTED: serum response factor isoform X1 [Pundamilia nyererei]	64523	9.4673	97.6099	4	21	20.96	104.553	9	0	116.915	0.00766433
XP_023276375.1	XP_023276375.1	complement C3-like [Seriola lalandi dorsalis]	185545	5.9575	97.5781	35	145	33.4336	93.6996	100	5	108.82	0.00702386
XP_032389077.1	XP_032389077.1	complement C3-like isoform X6 [Etheostoma spectabile]	158553	6.9302	97.556	29	126	32.0395	98.5061	77	2	116.823	0.00663803
XP_041665327.1	XP_041665327.1	alpha-2-macroglobulin-like [Cheilinus undulatus]	158637	5.1812	97.4438	22	95	30.3009	59.2974	99	7	106.154	0.00645881
XP_039465737.1	XP_039465737.1	alpha-2-macroglobulin-like isoform X1 [Oreochromis aureus]	158128	6.0029	97.4133	7	85	12.298	83.9332	40	0	78.8684	0.0073987
XP_030236413.1	XP_030236413.1	alpha-2-macroglobulin-like protein 1 isoform X2 [Gadus morhua]	161792	5.3262	97.3025	34	104	41.678	92.9367	101	5	114.919	0.00637081
XP_030590143.1	XP_030590143.1	complement C3-like [Archocentrus centrarchus]	184139	5.7803	97.2788	24	144	29.3833	78.5089	87	2	106.144	0.00617443
QTO31250.1	QTO31250.1	immunoglobulin M heavy chain constant mu variant 1, partial [Epinephelus lanceolatus]	50838	5.5796	97.2057	8	37	52.3179	88.9007	12	0	123.03	0.00579151
TDH04018.1	TDH04018.1	hypothetical protein EPR50_G00148070 [Perca flavescens]	116352	5.1079	97.1572	16	73	31.262	95.6641	60	1	110.639	0.00662401
XP_007900925.2	XP_007900925.2	complement C5 [Callorhinchus milii]	188928	6.7061	97.0991	38	120	38.9851	95.3025	127	5	111.902	0.00745929
XP_030252933.1	XP_030252933.1	alpha-2-macroglobulin-like isoform X3 [Sparus aurata]	163221	5.3086	96.9369	38	103	47.2222	60.0612	196	10	101.111	0.00645142
XP_029950704.1	XP_029950704.1	complement C3-like [Salarias fasciatus]	185629	5.7246	96.9015	40	137	35.5072	86.9985	114	4	113.333	0.00685122
CAB1320241.1	CAB1320241.1	unnamed protein product, partial [Coregonus sp. 'balchen']	133155	6.9375	96.8325	30	105	36.6919	116.284	77	1	121.454	0.00657771
XP_034092136.1	XP_034092136.1	complement C3-like isoform X2 [Gymnodraco acuticeps]	194267	5.8462	96.6662	29	136	35.562	92.4021	104	3	112.51	0.00650123
AHF81487.1	AHF81487.1	complement component pro-C3-1 [Trematomus bernacchii]	185331	5.833	96.5558	31	145	31.7029	85.8929	95	5	113.791	0.00601695
KAG7260028.1	KAG7260028.1	hypothetical protein CRUP_019804, partial [Coryphaenoides rupestris]	79933	4.4707	96.553	21	60	42.6003	89.0361	98	3	120.534	0.0067853
KAA0716325.1	KAA0716325.1	Complement C5 C3 and PZP-like alpha-2-macroglobulin domain-containing protein 4 [Triplophysa tibetana]	191693	7.481	96.4517	36	126	38.3402	81.5706	134	4	112.079	0.00741137
XP_040026123.1	XP_040026123.1	LOW QUALITY PROTEIN: A.superbus venom factor 1-like, partial [Gasterosteus aculeatus aculeatus]	190989	6.1714	96.1724	29	129	30.4956	95.0985	101	2	104.577	0.00678148
TKS88644.1	TKS88644.1	Serum response factor-binding protein 1 [Collichthys lucidus]	63001	6.1436	96.1591	12	58	22.6786	130.705	31	0	124.896	0.00600889
XP_036935483.1	XP_036935483.1	serine/threonine-protein kinase Sgk3 [Acanthopagrus latus]	56210	6.6738	96.1244	8	33	35.1852	94.9286	21	0	140.764	0.00749187
XP_037546422.1	XP_037546422.1	complement C3-like [Nematolebias whitei]	184925	6.6899	96.1088	27	130	34.4828	95.0649	78	3	116.952	0.00660589
KAG7471212.1	KAG7471212.1	hypothetical protein MATL_G00122020 [Megalops atlanticus]	192055	6.5142	96.0375	36	127	45.6761	93.3864	141	6	105.702	0.0067702
XP_034044530.1	XP_034044530.1	complement C3-like, partial [Thalassophryne amazonica]	218568	7.6274	95.9201	38	147	40.9645	96.0556	144	5	100.865	0.00688834
KAF7657231.1	KAF7657231.1	hypothetical protein LDENG_00030010 [Lucifuga dentata]	117898	4.4912	95.9037	20	65	42.1103	83.3887	72	2	112.308	0.00670252
XP_041082818.1	XP_041082818.1	complement C4-B [Polyodon spathula]	190171	6.3193	95.873	30	120	32.7251	103.47	113	3	103.214	0.00641957
XP_035993190.1	XP_035993190.1	LOW QUALITY PROTEIN: complement C3 [Fundulus heteroclitus]	185550	6.4028	95.8223	26	126	29.8426	80.4269	115	4	97.2556	0.00696935
KAF3692590.1	KAF3692590.1	Alpha-2-macroglobulin [Channa argus]	156699	5.3467	95.7325	29	88	45.3906	94.2041	122	4	104.472	0.00672467
XP_029283155.1	XP_029283155.1	LOW QUALITY PROTEIN: venom factor-like [Cottoperca gobio]	187424	7.7798	95.5925	33	136	32.4791	69.3146	109	6	114.059	0.00678632
XP_028998589.1	XP_028998589.1	complement C3-like isoform X2 [Betta splendens]	185208	5.8169	95.5623	30	139	34.8063	99.8965	96	4	107.403	0.00617353
SBP07921.1	SBP07921.1	serum response factor binding protein 1 [Iconisemion striatum]	61851	9.2095	95.4889	13	47	27.1248	92.5535	39	1	118.145	0.00698418
XP_029949261.1	XP_029949261.1	complement C3-like [Salarias fasciatus]	187203	5.647	95.412	40	145	39.6396	99.6288	119	4	113.06	0.00681613
XP_033969127.1	XP_033969127.1	alpha-2-macroglobulin-P isoform X1 [Trematomus bernacchii]	164989	4.9614	95.3696	19	99	26.0027	73.284	93	1	108.587	0.00668092
XP_032801297.1	XP_032801297.1	serum albumin SDS-1-like, partial [Petromyzon marinus]	35186	5.9092	95.3209	6	19	34.1693	122.969	16	1	106.4	0.00758324
KAG5854132.1	KAG5854132.1	hypothetical protein ANANG_G00034310 [Anguilla anguilla]	183651	6.2505	95.2652	29	156	32.7052	86.8431	109	3	112.506	0.0065404
XP_034030928.1	XP_034030928.1	LOW QUALITY PROTEIN: complement C4-B [Thalassophryne amazonica]	191307	6.1831	95.2265	30	133	33.3139	84.5878	93	3	115.78	0.00748552
KAB5550292.1	KAB5550292.1	hypothetical protein PHYPO_G00052150 [Pangasianodon hypophthalmus]	159991	5.2939	95.2198	24	93	40.0278	78.9102	97	3	104.878	0.00697808
XP_033832836.1	XP_033832836.1	alpha-2-macroglobulin-like protein 1 [Periophthalmus magnuspinnatus]	158601	5.2573	95.1154	27	105	38.2664	89.873	119	6	107.259	0.00690957
XP_028821305.1	XP_028821305.1	complement C3-like [Denticeps clupeoides]	188622	7.4077	95.1124	30	123	32.2504	94.6834	146	3	106.678	0.00725993
XP_038585798.1	XP_038585798.1	CD109 antigen-like [Micropterus salmoides]	113264	5.4712	95.0351	21	60	47.6563	60.07	72	3	113.015	0.00696313
XP_018582660.2	XP_018582660.2	serum response factor-binding protein 1 isoform X2 [Scleropages formosus]	51517	9.6885	95.0081	13	44	31.1828	107.752	27	1	123.07	0.00536111
XP_037830010.1	XP_037830010.1	C3 and PZP-like alpha-2-macroglobulin domain-containing protein 8 isoform X2 [Kryptolebias marmoratus]	207084	7.2085	94.9711	27	118	33.9238	117.074	52	1	123.746	0.00691485
XP_023817530.1	XP_023817530.1	alpha-2-macroglobulin-like protein 1 isoform X2 [Oryzias latipes]	160764	4.9438	94.9688	27	89	39.4376	86.4302	138	2	111.041	0.00652183
XP_020476381.1	XP_020476381.1	alpha-2-macroglobulin-like [Monopterus albus]	160092	5.3599	94.9355	30	103	38.7164	68.8998	95	6	114.74	0.00657633
XP_039870092.1	XP_039870092.1	complement C3-like [Simochromis diagramma]	184901	5.8608	94.9172	24	137	25.697	84.6889	84	3	112.914	0.00660952
XP_039662190.1	XP_039662190.1	LOW QUALITY PROTEIN: complement C4-B [Perca fluviatilis]	191501	6.5508	94.8012	22	118	19.7661	108.03	90	0	117.322	0.00641587
XP_041867936.1	XP_041867936.1	STKc_SGK domain-containing protein [Melanotaenia boesemani]	48600	7.0107	94.7672	6	32	39.8126	91.2917	25	1	121.634	0.00760286
AHF81489.1	AHF81489.1	complement component pro-C3 [Chionodraco hamatus]	185314	5.7817	94.7438	37	148	37.9747	88.4646	148	9	101.463	0.00711996
XP_020514176.1	XP_020514176.1	alpha-2-macroglobulin-like [Labrus bergylta]	161480	5.3906	94.6897	21	94	35.0757	113.963	47	1	118.213	0.00652263
CAC29154.1	CAC29154.1	complement component C3 [Anarhichas minor]	185432	6.2241	94.6809	36	157	31.2274	87.608	115	6	108.347	0.00660468
KAF5161917.1	KAF5161917.1	hypothetical protein HST_G00144080 [Hippoglossus stenolepis]	206907	6.5903	94.6367	28	122	30.7817	105.722	101	3	104.174	0.00809938
XP_038557617.1	XP_038557617.1	myocyte-specific enhancer factor 2A-like [Micropterus salmoides]	49447	9.1509	94.5949	8	23	48.1562	80.0608	24	1	99.153	0.00651041
XP_043115316.1	XP_043115316.1	alpha-2-macroglobulin-like [Puntigrus tetrazona]	159993	5.6045	94.5548	21	97	27.9861	88.2247	82	1	123.355	0.00709829
XP_020781531.1	XP_020781531.1	myocyte-specific enhancer factor 2D homolog isoform X2 [Boleophthalmus pectinirostris]	59705	7.0986	94.5431	8	27	25.6184	94.4337	28	1	121.173	0.00537179
XP_042256194.1	XP_042256194.1	complement C3-like [Thunnus maccoyii]	183301	5.71	94.5164	27	150	31.0324	93.9604	100	7	107.712	0.00732669
XP_037830651.1	XP_037830651.1	complement C3 [Kryptolebias marmoratus]	155395	5.8506	94.4603	25	121	32.8777	90.1714	64	1	121.04	0.00698363
XP_029136437.1	XP_029136437.1	alpha-2-macroglobulin-like [Labrus bergylta]	161546	5.4683	94.4084	22	97	35.8076	115.344	50	3	115.603	0.00653173
XP_005479122.1	XP_005479122.1	C3 and PZP-like alpha-2-macroglobulin domain-containing protein 8 isoform X1 [Oreochromis niloticus]	207505	6.0439	94.2924	42	120	45.4156	70.7153	163	6	114.853	0.00615859
KAF7699977.1	KAF7699977.1	hypothetical protein HF521_002935 [Silurus meridionalis]	159710	5.7803	94.1768	24	68	36.3763	82.1378	114	6	96.804	0.00728314
TDH11935.1	TDH11935.1	hypothetical protein EPR50_G00066000 [Perca flavescens]	191323	6.3208	94.1195	29	122	29.9356	116.793	99	0	120.73	0.00700703
XP_024115560.1	XP_024115560.1	complement C3 [Oryzias melastigma]	184367	5.3584	94.0541	32	137	30.8948	74.8363	96	7	114.131	0.00607745
XP_029963548.1	XP_029963548.1	alpha-2-macroglobulin-like [Salarias fasciatus]	160574	6.5098	93.8881	16	94	24.7917	99.6641	43	1	107.083	0.00609655
XP_020511756.1	XP_020511756.1	complement C3-like [Labrus bergylta]	185613	5.9663	93.8402	28	131	32.4503	93.6329	141	3	99.2623	0.0069446
XP_041838364.1	XP_041838364.1	complement C3-like [Melanotaenia boesemani]	201170	6.271	93.6348	24	144	26.4541	102.012	89	4	106.345	0.00727742
NP_001093483.1	NP_001093483.1	complement C3b.1 precursor [Danio rerio]	187485	6.6079	93.5404	35	130	35.6548	96.5789	143	2	115.54	0.00713541
XP_030265395.1	XP_030265395.1	complement C3-like [Sparus aurata]	185669	5.9985	93.4609	33	140	33.3534	94.2515	108	3	119.414	0.00668537
XP_043887919.1	XP_043887919.1	alpha-2-macroglobulin [Solea senegalensis]	161145	5.6074	93.3976	22	99	34.4544	69.0347	86	4	114.692	0.00703679
XP_022067816.1	XP_022067816.1	serum response factor isoform X3 [Acanthochromis polyacanthus]	55648	6.5654	93.294	8	20	45.3382	73.0327	41	2	85.7601	0.00629106
XP_030606148.1	XP_030606148.1	complement C4-B-like isoform X2 [Archocentrus centrarchus]	187933	6.3955	93.1977	21	126	23.3213	120.486	65	4	106.079	0.00609662
KAG7469561.1	KAG7469561.1	hypothetical protein MATL_G00130220 [Megalops atlanticus]	56665	7.6318	93.1758	7	25	32.0076	83.5616	20	0	104.956	0.00665393
XP_038864758.1	XP_038864758.1	CD109 antigen-like [Salvelinus namaycush]	128518	4.5454	93.0099	24	58	52.0478	67.021	90	4	110.708	0.00630022
XP_039530527.1	XP_039530527.1	complement C4-B [Pimephales promelas]	192887	5.8857	92.9945	35	125	43.0402	97.4516	140	5	106.91	0.00653782
XP_029931634.1	XP_029931634.1	myocyte-specific enhancer factor 2A-like isoform X2 [Myripristis murdjan]	49912	8.8359	92.94	5	22	35.3319	35.9857	15	0	99.3629	0.00780774
XP_034043596.1	XP_034043596.1	complement C3-like [Thalassophryne amazonica]	196794	7.0679	92.9246	32	132	39.7377	76.0427	133	3	112.602	0.00698656
XP_033961983.1	XP_033961983.1	complement C3-like isoform X1 [Pseudochaenichthys georgianus]	166931	6.334	92.7842	32	133	40.7309	94.7207	118	6	104.844	0.00712565
XP_028274578.1	XP_028274578.1	alpha-2-macroglobulin-like [Parambassis ranga]	160483	6.249	92.662	28	93	46.9076	68.1802	112	3	102.968	0.00693656
XP_032872453.1	XP_032872453.1	myocyte-specific enhancer factor 2D homolog, partial [Amblyraja radiata]	17206	7.9688	92.4236	7	10	48	81.4815	18	1	119.24	0.00744414
KAF3837481.1	KAF3837481.1	hypothetical protein F7725_004945 [Dissostichus mawsoni]	106975	6.3208	92.3287	16	90	26.8267	60.257	89	2	104.052	0.00731087
XP_018613844.1	XP_018613844.1	serum albumin 2-like [Scleropages formosus]	68713	7.0811	92.2228	11	57	26.8852	95.5989	45	1	117.564	0.00698225
XP_029111420.1	XP_029111420.1	alpha-2-macroglobulin-like [Scleropages formosus]	165977	6.6724	92.1865	31	93	45.7775	106.454	128	5	105.744	0.00697943
KAF5167462.1	KAF5167462.1	hypothetical protein HST_G00084830 [Hippoglossus stenolepis]	64366	5.4448	92.1531	12	37	45.8904	81.7103	32	0	118.413	0.00753124
KAE8288684.1	KAE8288684.1	Complement C4 Complement C4 beta chain [Larimichthys crocea]	192129	6.356	92.1224	25	111	31.9509	91.9909	81	3	105.819	0.00651123
XP_029920973.1	XP_029920973.1	myocyte-specific enhancer factor 2C-like isoform X2 [Myripristis murdjan]	50109	7.3198	92.0655	6	23	25.1073	37.7057	25	1	97.9484	0.00902291
XP_034400993.1	XP_034400993.1	STKc_SGK domain-containing protein [Cyclopterus lumpus]	48660	6.457	91.9448	6	29	34.192	70.9966	25	1	116.41	0.00669225
KAG7471385.1	KAG7471385.1	hypothetical protein MATL_G00124050 [Megalops atlanticus]	165067	5.1035	91.8982	25	95	34.515	84.0494	88	7	99.7865	0.0063917
XP_038548714.1	XP_038548714.1	alpha-2-macroglobulin-like protein 1 isoform X3 [Micropterus salmoides]	163884	5.2441	91.8815	27	91	36.2838	69.4405	154	6	103.897	0.0064046
sp	sp	F1RA39.2 MCA2B_DANRE RecName: Full=Protein-methionine sulfoxide oxidase mical2b; AltName: Full=Molecule interacting with CasL protein 2B; Short=MICAL-2	159622	7.3374	91.8491	32	127	35.0318	96.8104	83	2	115.02	0.00679871
XP_027873011.1	XP_027873011.1	complement C3-like isoform X3 [Xiphophorus couchianus]	190313	7.6479	91.692	26	128	28.7485	123.202	82	2	121.816	0.00695631
XP_026152574.1	XP_026152574.1	myocyte-specific enhancer factor 2C-like isoform X2 [Mastacembelus armatus]	50128	7.2656	91.6632	8	23	31.0493	44.5164	20	0	125.176	0.00655406
XP_043890779.1	XP_043890779.1	complement C4-B [Solea senegalensis]	189922	7.2144	91.5781	25	122	25.9694	106.817	79	2	112.559	0.00673546
XP_026156151.1	XP_026156151.1	serine/threonine-protein kinase Sgk1-like isoform X2 [Mastacembelus armatus]	47066	7.9878	91.5169	3	29	15.4964	32.5971	8	0	118.57	0.00503869
XP_022068611.1	XP_022068611.1	LOW QUALITY PROTEIN: alpha-2-macroglobulin-like protein 1, partial [Acanthochromis polyacanthus]	156591	6.0586	91.4919	27	93	40.9986	75.4562	121	6	108.351	0.0070431
KAA0702158.1	KAA0702158.1	Complement C4 [Triplophysa tibetana]	190778	6.6445	91.4548	28	124	36.7925	87.316	95	4	114.58	0.00695153
XP_029981730.1	XP_029981730.1	CD109 antigen-like [Sphaeramia orbicularis]	152762	4.9863	91.4019	18	75	42.396	79.0601	75	3	111.726	0.00842017
XP_038834714.1	XP_038834714.1	complement C3-like [Salvelinus namaycush]	184629	5.9561	91.3399	35	140	31.7768	104.378	150	4	108.653	0.00672364
XP_039620206.1	XP_039620206.1	complement C5 [Polypterus senegalus]	190488	6.9785	91.3337	31	134	32.9994	92.5038	125	6	103.701	0.00655879
XP_035536271.1	XP_035536271.1	LOW QUALITY PROTEIN: alpha-1-macroglobulin-like [Morone saxatilis]	84612	5.8418	91.2849	17	46	41.6449	123.881	57	1	101.623	0.00637433
KAG2471195.1	KAG2471195.1	CO3 protein, partial [Polypterus senegalus]	184791	6.5391	91.2259	34	133	36.2644	90.988	138	1	108.304	0.00651269
XP_033988377.1	XP_033988377.1	complement C3-like [Trematomus bernacchii]	185698	5.7949	91.1475	36	146	37.0102	82.609	118	10	96.5478	0.00658561
XP_007574139.1	XP_007574139.1	PREDICTED: complement C3-like isoform X2 [Poecilia formosa]	196763	6.3018	91.1462	29	132	33.5804	93.1001	99	3	104.818	0.00618814
XP_012720242.2	XP_012720242.2	C3 and PZP-like alpha-2-macroglobulin domain-containing protein 8 [Fundulus heteroclitus]	207530	6.4014	91.1269	29	120	28.212	100.778	80	1	121.631	0.00646335
XP_020443114.1	XP_020443114.1	complement C3 [Monopterus albus]	186927	7.708	91.0991	42	138	37.1856	79.0024	132	7	105.909	0.00674692
XP_013878274.1	XP_013878274.1	PREDICTED: complement C5 isoform X2 [Austrofundulus limnaeus]	187712	6.4761	91.0895	41	114	40.7848	88.8818	126	4	106.44	0.00683359
XP_019719174.1	XP_019719174.1	PREDICTED: myocyte-specific enhancer factor 2D homolog [Hippocampus comes]	57896	7.1074	91.0576	8	26	35.9116	98.6837	27	1	126.328	0.00624809
XP_020512318.1	XP_020512318.1	alpha-2-macroglobulin-like protein 1 [Labrus bergylta]	163154	5.4199	91.0367	36	104	43.75	76.3701	167	11	94.1647	0.00649438
XP_023190437.1	XP_023190437.1	complement C3-like [Xiphophorus maculatus]	187839	6.7632	90.9737	34	151	29.5374	94.8303	118	6	110.107	0.00719415
XP_039862266.1	XP_039862266.1	alpha-2-macroglobulin isoform X2 [Simochromis diagramma]	164190	5.6821	90.9153	34	93	45.0638	76.6889	178	6	100.839	0.00676936
XP_031439689.1	XP_031439689.1	alpha-2-macroglobulin-like protein 1 isoform X2 [Clupea harengus]	154672	6.2183	90.8838	24	88	34.2349	87.1659	113	2	114.412	0.00607187
PNJ30625.1	PNJ30625.1	PZP isoform 1 [Pongo abelii]	163847	6.019	90.8373	44	94	53.675	82.0688	215	12	101.56	0.0070731
KAG7219479.1	KAG7219479.1	hypothetical protein INR49_003371 [Caranx melampygus]	221125	7.5791	90.7365	35	158	29.6259	108.317	86	3	111.881	0.007206
XP_014901191.1	XP_014901191.1	PREDICTED: complement C3 [Poecilia latipinna]	179294	6.7178	90.7197	31	146	35.7365	90.5927	107	6	108.77	0.00621155
KAF0042208.1	KAF0042208.1	hypothetical protein F2P81_005740 [Scophthalmus maximus]	224108	7.8545	90.7137	16	135	16.2791	112.124	30	0	128.017	0.00678154
XP_041061469.1	XP_041061469.1	C3 and PZP-like alpha-2-macroglobulin domain-containing protein 8 [Carcharodon carcharias]	181298	6.9067	90.6481	35	111	33.3539	95.7	109	6	106.141	0.00639035
XP_004541586.2	XP_004541586.2	complement C4 [Maylandia zebra]	191308	6.7603	90.6426	20	122	26.0331	99.616	69	2	119.517	0.00629034
XP_036000772.1	XP_036000772.1	complement C3 [Fundulus heteroclitus]	198692	6.4907	90.5729	33	134	36.8451	108.021	94	2	118.05	0.00703564
XP_037102481.1	XP_037102481.1	myocyte-specific enhancer factor 2A-like isoform X1 [Syngnathus acus]	49910	9.3062	90.5612	4	28	24.0175	49.9748	13	0	96.8726	0.00638923
XP_041856085.1	XP_041856085.1	complement C5 isoform X1 [Melanotaenia boesemani]	188408	6.3853	90.4622	38	137	36.4176	104.569	97	2	117.965	0.00612855
KAF7699972.1	KAF7699972.1	hypothetical protein HF521_002930 [Silurus meridionalis]	159344	6.5273	90.3971	29	83	41.271	88.3701	66	6	112.648	0.00667018
XP_022518996.1	XP_022518996.1	complement C3-like [Astyanax mexicanus]	184278	6.1978	90.3228	32	151	33.2527	116.228	98	2	117.569	0.00730641
XP_033969721.1	XP_033969721.1	complement C3-like isoform X1 [Trematomus bernacchii]	154790	6.0059	90.2683	26	127	31.2364	86.0971	85	5	109.324	0.00670055
KAF6720800.1	KAF6720800.1	Alpha-2-macroglobulin [Oryzias melastigma]	155355	6.3237	90.2475	23	88	35.6272	89.404	117	1	111.861	0.00628717
XP_007575635.1	XP_007575635.1	PREDICTED: alpha-2-macroglobulin-like [Poecilia formosa]	160093	5.8286	90.2348	19	102	24.8957	49.3061	70	2	99.774	0.00640839
KAG1966975.1	KAG1966975.1	pregnancy zone protein [Pimephales promelas]	199706	6.0923	90.2288	26	93	38.7044	68.0816	108	4	107.01	0.00685319
XP_035390071.1	XP_035390071.1	alpha-2-macroglobulin-like [Electrophorus electricus]	158246	5.1797	90.1849	21	72	33.2632	85.4531	139	2	101.513	0.00818053
KAG8010142.1	KAG8010142.1	Complement C4-B, partial [Nibea albiflora]	176379	6.6914	90.1767	22	97	31.7662	88.1711	66	4	101.842	0.00677461
XP_032418017.1	XP_032418017.1	complement C3-like isoform X2 [Xiphophorus hellerii]	185852	6.6636	90.1185	29	138	33.2328	81.1198	83	4	120.286	0.00632233
XP_032906106.1	XP_032906106.1	myocyte-specific enhancer factor 2A isoform X5 [Amblyraja radiata]	50805	6.9097	90.1151	7	24	22.6782	41.2909	35	2	109.159	0.00626998
XP_007570073.1	XP_007570073.1	PREDICTED: complement C4-B-like isoform X1 [Poecilia formosa]	191448	6.9976	90.0833	32	128	30.6785	102.374	69	6	110.844	0.00660832
XP_038834585.1	XP_038834585.1	complement C3-like isoform X2 [Salvelinus namaycush]	198398	6.29	90.0737	33	131	38.1623	84.051	129	9	94.4035	0.00724614
XP_037620328.1	XP_037620328.1	complement C3-like [Sebastes umbrosus]	196912	6.8071	90.0169	24	140	30.1983	107.731	79	2	115.207	0.00622694
XP_029905857.1	XP_029905857.1	venom factor-like [Myripristis murdjan]	196433	6.1553	89.8796	35	145	34.0353	79.955	82	4	115.807	0.00633749
ROL50596.1	ROL50596.1	Alpha-2-macroglobulin [Anabarilius grahami]	159407	6.9536	89.8502	23	83	37.0548	101.447	72	3	113.162	0.00646092
TDH15904.1	TDH15904.1	hypothetical protein EPR50_G00014420 [Perca flavescens]	228546	5.6763	89.8333	26	88	20.543	81.1368	102	2	115.949	0.00734011
XP_029528600.1	XP_029528600.1	alpha-2-macroglobulin-P-like isoform X3 [Oncorhynchus nerka]	154900	4.9658	89.797	19	90	23.4498	87.7102	55	3	116.806	0.00695812
XP_043082107.1	XP_043082107.1	alpha-2-macroglobulin-like protein 1 [Puntigrus tetrazona]	156592	6.1948	89.7773	22	76	39.4553	82.667	87	3	105.807	0.00707961
KAF5901961.1	KAF5901961.1	alpha-2-macroglobulin-like, partial [Clarias magur]	246637	5.811	89.7205	43	139	42.5532	88.4204	174	4	108.483	0.00660473
XP_033986967.1	XP_033986967.1	serum response factor-binding protein 1 isoform X2 [Trematomus bernacchii]	67733	8.4507	89.6726	10	49	24.2975	119.523	22	0	136.637	0.00674174
KAG7513569.1	KAG7513569.1	C3 and PZP-like alpha-2-macroglobulin domain-containing protein 8 [Solea senegalensis]	206804	6.4263	89.6638	32	120	35.1672	116.79	78	0	126.354	0.0063203
XP_035857590.1	XP_035857590.1	alpha-2-macroglobulin-like isoform X3 [Sander lucioperca]	161402	5.0215	89.5411	14	101	20.6327	108.048	62	4	108.11	0.00645044
KAF7660040.1	KAF7660040.1	hypothetical protein LDENG_00289380 [Lucifuga dentata]	47576	7.7036	89.5026	5	31	29.7101	98.727	17	0	139.608	0.00689214
XP_025761881.1	XP_025761881.1	alpha-2-macroglobulin-like protein 1 isoform X2 [Oreochromis niloticus]	153361	5.6089	89.4764	20	91	30.7246	84.756	73	4	110.992	0.00609305
KAG1966973.1	KAG1966973.1	pregnancy zone protein [Pimephales promelas]	210392	5.8125	89.4391	35	107	34.216	89.5989	115	7	111.526	0.00676037
KAG7484016.1	KAG7484016.1	hypothetical protein MATL_G00044700 [Megalops atlanticus]	161550	6.5889	89.3645	22	100	31.8811	65.1936	75	0	111.539	0.00643989
XP_029108187.1	XP_029108187.1	fibulin-1 isoform X3 [Scleropages formosus]	72633	5.0596	89.3335	23	39	57.8009	79.376	100	3	113.568	0.00670492
AZZ09393.1	AZZ09393.1	putative complement component c4b [Ctenopharyngodon idella]	192583	6.4907	89.1818	28	123	31.312	101.363	97	0	112.773	0.00598186
OON19079.1	OON19079.1	PX domain protein [Opisthorchis viverrini]	56313	5.6235	89.1307	11	37	35.1515	68.7646	56	2	97.484	0.00670079
XP_014863653.1	XP_014863653.1	PREDICTED: alpha-2-macroglobulin-like isoform X2 [Poecilia mexicana]	159576	6.2856	89.0849	30	95	43.7063	88.0178	125	8	108.44	0.00628868
NP_001032313.2	NP_001032313.2	complement C3a.3 precursor [Danio rerio]	184572	6.4775	89.0559	26	136	32.8892	76.5887	105	2	100.269	0.00615326
XP_008278792.1	XP_008278792.1	PREDICTED: alpha-2-macroglobulin-like protein 1 isoform X2 [Stegastes partitus]	156567	5.7803	89.0132	23	99	38.2873	89.1038	125	3	107.533	0.00727459
TTQ23542.1	TTQ23542.1	Alpha-2-macroglobulin-like protein 1 [Bagarius yarrelli]	163589	8.376	88.8845	32	90	46.784	77.8252	152	7	101.133	0.00758695
XP_042276163.1	XP_042276163.1	complement C5 isoform X3 [Thunnus maccoyii]	187600	6.3984	88.8729	27	115	33.1153	89.7084	72	2	115.273	0.00704151
XP_042620176.1	XP_042620176.1	complement C3-like [Cyprinus carpio]	184120	6.0732	88.8544	35	141	37.5	83.3481	79	6	106.323	0.006549
PNJ28666.1	PNJ28666.1	CPAMD8 isoform 3 [Pongo abelii]	210803	6.2461	88.8048	33	115	40.0934	93.7077	123	1	110.794	0.00729989
KAG8005298.1	KAG8005298.1	Cytosolic non-specific dipeptidase [Nibea albiflora]	49430	5.3774	88.7923	4	40	19.1441	84.9004	9	0	109.439	0.00581164
TKS81936.1	TKS81936.1	Complement C4 [Collichthys lucidus]	201036	5.7129	88.7253	26	124	31.2918	87.4943	111	5	106.252	0.00674729
XP_028449045.1	XP_028449045.1	complement C3-like [Perca flavescens]	186591	6.7061	88.7145	23	137	25.5102	87.6072	74	2	109.851	0.00648104
XP_030600178.1	XP_030600178.1	alpha-2-macroglobulin-like protein 1 [Archocentrus centrarchus]	165420	5.6909	88.668	33	113	45.6566	100.718	116	0	113.622	0.00652392
XP_031439463.1	XP_031439463.1	alpha-2-macroglobulin-like isoform X2 [Clupea harengus]	157952	5.606	88.5651	18	85	26.5788	106.064	71	0	118.608	0.00635185
XP_041050089.1	XP_041050089.1	complement C5 [Carcharodon carcharias]	189977	7.5718	88.4474	28	139	28.5714	108.425	91	3	105.909	0.00639905
XP_029359642.1	XP_029359642.1	neuronal pentraxin-2-like [Echeneis naucrates]	69801	5.644	88.4328	13	50	32.7504	82.2864	59	2	107.315	0.00680538
XP_029923420.1	XP_029923420.1	alpha-2-macroglobulin-like protein 1 isoform X2 [Myripristis murdjan]	162436	5.4053	88.4215	24	104	31.6292	93.3631	74	2	116.316	0.00639177
XP_038554025.1	XP_038554025.1	complement C3-like [Micropterus salmoides]	126546	6.627	88.4203	18	91	31.9298	94.8542	51	3	105.682	0.00694894
XP_041078625.1	XP_041078625.1	albumin 2-like isoform X1 [Polyodon spathula]	69311	6.293	88.3391	14	51	29.7386	95.7456	53	2	112.788	0.00658127
TST10017.1	TST10017.1	Complement C5 [Bagarius yarrelli]	195819	7.4985	88.26	34	126	42.0749	91.864	128	3	119.245	0.00728883
NP_998213.2	NP_998213.2	serum response factor-binding protein 1 [Danio rerio]	87126	5.5342	88.1936	17	73	25.1295	116.683	44	0	124.703	0.0071184
XP_042152489.1	XP_042152489.1	LOW QUALITY PROTEIN: alpha-2-macroglobulin-like [Oncorhynchus tshawytscha]	144635	5.7378	88.0227	24	74	40.4141	96.3749	97	2	99.9983	0.00739636
XP_039619901.1	XP_039619901.1	alpha-2-macroglobulin-like protein 1 [Polypterus senegalus]	163128	6.7266	88.0163	25	95	34.0941	97.1531	92	2	110.884	0.00662771
XP_005738483.1	XP_005738483.1	PREDICTED: complement C4-like [Pundamilia nyererei]	191480	7.1865	87.9526	19	120	23.9079	97.6414	73	2	115.816	0.00639083
KAE8300826.1	KAE8300826.1	Complement C3 Complement C3 beta chain Complement C3 alpha chain [Larimichthys crocea]	126543	5.8755	87.9131	28	83	48.4099	85.6041	107	2	107.201	0.00726987
XP_020327913.1	XP_020327913.1	complement C5 [Oncorhynchus kisutch]	189895	7.1353	87.8551	33	139	32.6241	88.2201	89	2	108.812	0.00654959
XP_033986006.1	XP_033986006.1	venom factor-like [Trematomus bernacchii]	197788	6.1904	87.8468	28	145	29.5082	103.685	99	2	116.368	0.00649821
XP_038571942.1	XP_038571942.1	LOW QUALITY PROTEIN: C3 and PZP-like alpha-2-macroglobulin domain-containing protein 8 [Micropterus salmoides]	207763	6.1699	87.7791	20	118	29.5979	86.2433	55	2	112.533	0.00697861
XP_030237129.1	XP_030237129.1	alpha-2-macroglobulin-like protein 1 isoform X2 [Gadus morhua]	160589	5.8345	87.7707	30	103	44.7423	91.9529	89	3	115.163	0.00599231
XP_026875904.2	XP_026875904.2	fibulin-1 isoform X2 [Electrophorus electricus]	71312	4.585	87.6417	15	40	44.3598	67.5921	68	1	112.01	0.00770369
XP_039670697.1	XP_039670697.1	complement C3-like isoform X2 [Perca fluviatilis]	159134	6.4072	87.5796	20	111	28.5214	68.4171	87	3	111.522	0.00666081
XP_029490112.1	XP_029490112.1	myocyte-specific enhancer factor 2A-like isoform X3 [Oncorhynchus nerka]	50233	9.2285	87.571	10	23	28.8172	30.5512	58	4	81.5519	0.00708214
XP_036419633.1	XP_036419633.1	complement C3-like [Colossoma macropomum]	183611	6.4937	87.3674	36	138	36.209	97.8281	111	2	112.164	0.00740601
XP_031686271.1	XP_031686271.1	myocyte-specific enhancer factor 2C isoform X5 [Oncorhynchus kisutch]	52861	8.1636	87.3212	5	26	20.3285	91.0912	10	0	128.583	0.00695126
XP_040041543.1	XP_040041543.1	complement C3-like [Gasterosteus aculeatus aculeatus]	185623	5.8125	87.3119	33	143	31.6867	78.4528	84	6	121.064	0.00651367
XP_028299343.1	XP_028299343.1	LOW QUALITY PROTEIN: C3 and PZP-like alpha-2-macroglobulin domain-containing protein 8 [Gouania willdenowi]	206336	6.2886	87.237	34	113	35.1541	82.0817	152	8	96.7509	0.00745368
XP_036067530.1	XP_036067530.1	complement C3 [Oryzias melastigma]	170540	5.4492	87.2328	26	133	32.0681	89.0973	67	3	126.619	0.00595704
XP_020786499.1	XP_020786499.1	cobra venom factor-like [Boleophthalmus pectinirostris]	189305	6.1421	87.1895	35	137	39.1588	113.518	106	4	117.838	0.00750204
XP_033493885.1	XP_033493885.1	myocyte-specific enhancer factor 2D homolog isoform X6 [Epinephelus lanceolatus]	61857	5.7949	87.1545	6	24	29.5222	32.4628	24	0	98.9758	0.00630735
XP_028306557.1	XP_028306557.1	myocyte-specific enhancer factor 2A isoform X3 [Gouania willdenowi]	52330	6.2871	87.109	8	24	24.846	77.522	15	2	101.402	0.00573412
XP_026154585.1	XP_026154585.1	alpha-2-macroglobulin-like isoform X2 [Mastacembelus armatus]	159511	5.7437	87.0773	29	98	47.0669	70.4625	151	4	106.51	0.00742491
XP_029950705.1	XP_029950705.1	complement C3-like [Salarias fasciatus]	185513	6.0483	87.0137	42	143	43.2628	82.8365	130	4	110.646	0.00704504
XP_035234662.1	XP_035234662.1	complement C5-like [Anguilla anguilla]	189461	6.2651	86.9989	48	112	42.5948	73.2309	191	15	92.5442	0.0069346
KAF7689267.1	KAF7689267.1	hypothetical protein HF521_012620 [Silurus meridionalis]	183201	6.3574	86.9941	29	132	36.7584	119.863	79	1	118.08	0.00695282
AAK82852.1	AAK82852.1	complement component C5, partial [Oncorhynchus mykiss]	83204	7.1382	86.8164	17	68	33.8255	89.7599	54	0	104.428	0.00712861
XP_028666111.1	XP_028666111.1	alpha-2-macroglobulin-like protein 1 [Erpetoichthys calabaricus]	161478	5.6353	86.7601	31	91	45.5556	90.4932	123	7	94.5282	0.0070729
XP_036386399.1	XP_036386399.1	complement C3-like [Megalops cyprinoides]	197686	7.4077	86.7456	36	155	42.1652	113.088	88	4	118.194	0.00615304
XP_034025978.1	XP_034025978.1	myocyte enhancer factor 2cb isoform X9 [Thalassophryne amazonica]	50773	8.3613	86.742	8	24	27.6008	96.7517	28	0	131.349	0.00650008
XP_022524517.1	XP_022524517.1	complement C4-B-like [Astyanax mexicanus]	192380	5.5913	86.6452	31	125	37.1495	104.264	120	1	115.524	0.0069178
QFX67743.1	QFX67743.1	myocyte enhancer factor 2ca [Cyprinus carpio]	51264	8.7188	86.6448	6	24	32.4211	87.8827	11	0	110.117	0.00668671
XP_037609773.1	XP_037609773.1	LOW QUALITY PROTEIN: myocyte enhancer factor 2ca [Sebastes umbrosus]	49149	7.2803	86.638	7	21	20.3057	47.4469	22	1	110.471	0.00699805
XP_038629995.1	XP_038629995.1	alpha-2-macroglobulin-like [Scyliorhinus canicula]	205916	6.1992	86.6219	26	124	31.8356	94.7759	135	7	100.225	0.00687937
XP_042199946.1	XP_042199946.1	myocyte-specific enhancer factor 2A isoform X6 [Callorhinchus milii]	49968	8.9282	86.6043	3	24	13.6957	44.363	11	0	114.653	0.00551525
XP_009293521.1	XP_009293521.1	complement C3 [Danio rerio]	186528	6.4468	86.4785	34	129	47.0024	93.8278	131	4	111.625	0.0070455
XP_026177274.1	XP_026177274.1	complement C5 [Mastacembelus armatus]	186878	6.583	86.3985	27	114	34.3027	81.7241	88	3	111.145	0.00655193
XP_039469668.1	XP_039469668.1	complement C3-like [Oreochromis aureus]	185760	5.978	86.3915	29	139	28.5283	97.1968	70	4	102.59	0.00596791
XP_021322236.1	XP_021322236.1	alpha-2-macroglobulin-like [Danio rerio]	121557	5.1035	86.3885	14	73	35.4167	68.4715	59	0	106.681	0.00723603
XP_028827817.1	XP_028827817.1	complement C3-like [Denticeps clupeoides]	181250	7.4194	86.3425	37	135	34.7452	99.3885	88	4	119.689	0.00573018
XP_014268271.1	XP_014268271.1	serum response factor-binding protein 1 isoform X2 [Maylandia zebra]	59901	8.083	86.1988	9	51	20.0378	90.4635	34	1	96.0997	0.00824599
XP_030640130.1	XP_030640130.1	C3 and PZP-like alpha-2-macroglobulin domain-containing protein 8 [Chanos chanos]	207511	5.7495	86.19	33	125	39.6791	90.8289	120	2	114.701	0.00634553
XP_031722414.1	XP_031722414.1	cytosolic non-specific dipeptidase isoform X1 [Anarrhichthys ocellatus]	58158	5.3643	86.1881	8	47	24.3295	118.133	22	0	128.691	0.00927372
XP_028971897.1	XP_028971897.1	complement C3-like [Esox lucius]	184836	6.5771	86.1853	37	139	36.1779	91.9039	109	5	116.978	0.00686416
XP_020781682.1	XP_020781682.1	SCL-interrupting locus protein [Boleophthalmus pectinirostris]	114345	7.7988	86.1556	17	69	29.9333	64.4255	53	2	117.715	0.00733113
CAG5861471.1	CAG5861471.1	unnamed protein product [Menidia menidia]	216366	7.3667	86.1541	38	132	38.0805	100.405	121	4	119.869	0.00676283
BAU69626.1	BAU69626.1	A2M2 [Sphyrna zygaena]	166966	5.3965	86.1536	31	95	46.2517	100.799	103	3	101.61	0.0063857
TMS11190.1	TMS11190.1	Neuronal pentraxin-2 [Larimichthys crocea]	52579	5.231	85.985	17	28	34.6723	69.078	80	10	78.488	0.00754908
XP_023817550.1	XP_023817550.1	alpha-2-macroglobulin-like protein 1 [Oryzias latipes]	159872	5.0522	85.8835	30	91	43.2805	96.6695	97	6	108.356	0.0064633
TKS74546.1	TKS74546.1	C3 and PZP-like alpha-2-macroglobulin domain-containing protein 8 [Collichthys lucidus]	216204	6.9287	85.7556	24	130	32.582	115.863	55	1	123.648	0.00665924
KAF4118190.1	KAF4118190.1	hypothetical protein G5714_000241 [Onychostoma macrolepis]	184426	6.8057	85.6621	31	138	34.9544	78.2306	143	7	95.8805	0.00670611
XP_021442708.2	XP_021442708.2	alpha-2-macroglobulin isoform X2 [Oncorhynchus mykiss]	162829	5.896	85.5699	25	74	41.41	78.121	80	3	107.447	0.00625796
XP_041098759.1	XP_041098759.1	complement C5 [Polyodon spathula]	193071	6.6401	85.563	29	122	30.6798	94.8315	102	6	109.143	0.00605054
XP_038845368.1	XP_038845368.1	complement C5 isoform X1 [Salvelinus namaycush]	190175	6.7544	85.4845	28	140	24.5863	96.2865	67	3	113.197	0.00708983
AIT68782.1	AIT68782.1	alpha-2-macroglobulin [Rachycentron canadum]	161955	5.4229	85.3707	22	90	26.8861	77.3029	59	1	120.52	0.00639765
KAF4103424.1	KAF4103424.1	hypothetical protein G5714_016307 [Onychostoma macrolepis]	210391	6.0059	85.3089	31	132	34.0129	106.273	102	2	118.926	0.00635452
XP_029941608.1	XP_029941608.1	complement C3-like [Salarias fasciatus]	171165	6.3779	85.2699	31	135	35.5976	75.4207	96	3	115.31	0.00633206
XP_030639249.1	XP_030639249.1	complement C4-like [Chanos chanos]	191331	6.3604	85.2605	26	119	32.4971	85.1087	103	2	113.282	0.00621693
AHL20261.1	AHL20261.1	complement C3 [Labeo rohita]	184088	6.1582	85.2545	33	135	37.386	106.182	94	2	116.545	0.00666811
QED91032.1	QED91032.1	complement component c3 [Coreius guichenoti]	183596	6.687	85.2477	33	153	35.4839	87.6006	84	3	108.118	0.00749951
XP_038146544.1	XP_038146544.1	complement C3-like [Cyprinodon tularosa]	198274	6.5977	85.2203	32	135	31.6448	78.9641	137	4	105.091	0.00646533
BAA36619.1	BAA36619.1	complement C3-H1 [Cyprinus carpio]	183770	6.1479	85.2137	33	145	35.1401	93.177	116	5	107.299	0.00575635
XP_038559142.1	XP_038559142.1	complement C5 [Micropterus salmoides]	187000	6.2168	85.2084	34	114	43.1198	104.207	100	2	105.43	0.00689876
XP_036383959.1	XP_036383959.1	complement C3-like [Megalops cyprinoides]	184501	6.5479	85.108	35	133	37.1515	95.2461	84	3	112.245	0.00665642
XP_015258224.1	XP_015258224.1	PREDICTED: complement C4-B-like [Cyprinodon variegatus]	191092	7.7798	85.0034	28	116	35.1512	111.31	70	4	107.357	0.00828723
XP_020370570.1	XP_020370570.1	complement C5 [Rhincodon typus]	190991	6.6665	84.9858	32	140	36.7043	96.4917	110	1	109.32	0.00689949
XP_033480279.1	XP_033480279.1	complement C3-like [Epinephelus lanceolatus]	200003	6.5991	84.9732	33	143	38.4358	81.7389	93	7	109.267	0.00601826
BAE45241.1	BAE45241.1	complement component C3-2 [Danio rerio]	184362	6.4614	84.9561	30	134	37.7953	70.9428	113	2	101.145	0.00628478
QOL70921.2	QOL70921.2	complement component 3 [Tor putitora]	183721	6.479	84.9294	35	146	36.535	104.273	65	3	124.375	0.00646846
XP_039654886.1	XP_039654886.1	complement C3-like isoform X3 [Perca fluviatilis]	181020	6.1948	84.9222	21	133	24.6777	111.822	88	0	106.743	0.00818811
XP_013864173.1	XP_013864173.1	PREDICTED: complement C4-like isoform X1 [Austrofundulus limnaeus]	192585	6.2915	84.7173	29	110	33.7052	97.8678	102	2	105.809	0.00710886
XP_033957463.1	XP_033957463.1	complement C4-B [Pseudochaenichthys georgianus]	190658	6.6313	84.7135	29	116	34.2183	119.929	56	1	113.322	0.00645494
XP_030237122.1	XP_030237122.1	alpha-2-macroglobulin-like protein 1 isoform X3 [Gadus morhua]	153624	6.0483	84.6111	26	97	33.6676	91.942	88	3	107.742	0.0058804
XP_043116565.1	XP_043116565.1	LOW QUALITY PROTEIN: complement C4-B-like [Puntigrus tetrazona]	183061	5.8447	84.6059	30	110	36.6646	93.2915	123	2	104.324	0.00604778
XP_041068230.1	XP_041068230.1	complement C4-like [Carcharodon carcharias]	191988	6.5859	84.5538	22	132	27.0366	72.6949	81	4	112.581	0.00750977
KAG5276588.1	KAG5276588.1	hypothetical protein AALO_G00107400 [Alosa alosa]	163436	4.5864	84.5314	30	80	42.447	48.7989	144	9	100.057	0.00722427
XP_040901233.1	XP_040901233.1	complement C4-B [Toxotes jaculatrix]	190951	6.2168	84.4985	33	111	39.5553	99.2678	94	2	106.359	0.0066542
KAF7690442.1	KAF7690442.1	hypothetical protein HF521_012246 [Silurus meridionalis]	154392	4.7183	84.3508	27	80	47.0504	67.8036	131	6	101.239	0.00752539
PWA23804.1	PWA23804.1	hypothetical protein CCH79_00010838, partial [Gambusia affinis]	97506	5.9604	84.3496	27	66	54.4521	76.7504	108	2	118.862	0.00686792
XP_034747339.1	XP_034747339.1	serum response factor-binding protein 1 [Etheostoma cragini]	63292	9.7515	84.2933	16	74	24.515	108.084	33	0	122.086	0.00585391
TKS86408.1	TKS86408.1	CD109 antigen 150 kDa TGF-beta-1-binding protein C3 and PZP-like alpha-2-macroglobulin domain-containing protein 7 [Collichthys lucidus]	140776	5.77	84.2899	25	86	43.2411	111.107	75	5	92.4272	0.00691929
XP_036817492.1	XP_036817492.1	LOW QUALITY PROTEIN: alpha-2-macroglobulin-like [Oncorhynchus mykiss]	163282	5.5986	84.2721	17	87	31.6041	108.937	69	1	115.88	0.00645989
XP_031145029.1	XP_031145029.1	complement C3-like [Sander lucioperca]	184787	6.1245	84.1983	19	142	13.2931	80.3859	50	2	107.026	0.00606998
KAG5856595.1	KAG5856595.1	hypothetical protein ANANG_G00009580 [Anguilla anguilla]	192748	5.8872	84.1745	27	139	27.9258	93.0052	112	3	104.699	0.00640454
XP_034001831.1	XP_034001831.1	LOW QUALITY PROTEIN: alpha-2-macroglobulin-like [Trematomus bernacchii]	80995	4.834	84.1356	10	49	33.8315	109.188	30	1	106.892	0.00635597
CAA36643.1	CAA36643.1	unnamed protein product [Salmo salar]	67106	5.335	84.0734	16	54	40.7895	93.2774	51	1	126.606	0.00638015
CAG06013.1	CAG06013.1	unnamed protein product, partial [Tetraodon nigroviridis]	161439	6.1567	84.0501	37	121	46.6482	84.9573	124	4	115.667	0.00715945
XP_020564025.1	XP_020564025.1	alpha-2-macroglobulin-like isoform X3 [Oryzias latipes]	158975	6.5845	83.9137	23	91	37.834	75.4007	94	4	104.907	0.00611027
XP_042291049.1	XP_042291049.1	serum response factor-binding protein 1 [Thunnus maccoyii]	64386	5.7319	83.893	10	61	25.1309	104.058	36	1	101.667	0.00624955
XP_010869581.3	XP_010869581.3	alpha-2-macroglobulin [Esox lucius]	160399	6.041	83.8543	26	97	35.6643	110.924	85	6	109.399	0.00657395
XP_042200575.1	XP_042200575.1	venom factor-like [Callorhinchus milii]	194751	8.0889	83.8147	33	149	37.4711	102.838	89	10	93.5418	0.00619682
XP_015216274.1	XP_015216274.1	PREDICTED: myocyte-specific enhancer factor 2C isoform X6 [Lepisosteus oculatus]	51613	8.2471	83.7547	10	25	37.9455	80.7376	29	1	120.738	0.0067522
XP_023189254.1	XP_023189254.1	complement C3-like isoform X2 [Xiphophorus maculatus]	196248	6.3984	83.7317	23	133	24.6998	119.536	71	2	124.956	0.00698666
XP_010891963.2	XP_010891963.2	alpha-2-macroglobulin isoform X1 [Esox lucius]	162243	6.0161	83.6524	23	86	31.2457	54.8807	85	3	103.736	0.00620878
KAF7688277.1	KAF7688277.1	hypothetical protein HF521_014283 [Silurus meridionalis]	93988	6.1011	83.6287	12	52	32.1471	120.726	32	0	105.339	0.00669582
XP_017559361.2	XP_017559361.2	beta-Ala-His dipeptidase isoform X1 [Pygocentrus nattereri]	55666	5.3013	83.6161	8	38	24.2485	89.6989	33	2	103.756	0.00691856
KAG7481351.1	KAG7481351.1	hypothetical protein MATL_G00065730 [Megalops atlanticus]	52774	6.0923	83.5267	9	41	35.1464	110.567	22	1	124.391	0.00772122
TWW76671.1	TWW76671.1	Alpha-2-macroglobulin [Takifugu flavidus]	162899	6.5596	83.4642	24	92	33.1292	87.2645	86	3	106.771	0.00623138
KAF4088334.1	KAF4088334.1	hypothetical protein AMELA_G00081170 [Ameiurus melas]	191510	6.416	83.4024	32	139	34.3091	110.439	78	1	118.662	0.00689453
XP_033842078.1	XP_033842078.1	serine/threonine-protein kinase Sgk3 [Periophthalmus magnuspinnatus]	56359	6.4673	83.3153	11	37	46.9136	88.4351	29	0	110.795	0.00836198
XP_030635548.1	XP_030635548.1	complement C3-like [Chanos chanos]	184403	6.1201	83.2522	31	140	32.8485	103.044	84	3	107.982	0.00674106
KAF7694849.1	KAF7694849.1	hypothetical protein HF521_006572 [Silurus meridionalis]	243339	8.855	83.1146	28	280	28.9603	96.1176	111	1	113.549	0.00639798
XP_030587731.1	XP_030587731.1	complement C3-like [Archocentrus centrarchus]	186890	6.7793	83.0524	29	142	37.2667	82.478	118	2	107.324	0.00691774
XP_014911909.1	XP_014911909.1	PREDICTED: complement C4-B-like, partial [Poecilia latipinna]	159994	7.6421	82.9454	22	103	26.2307	78.6074	96	3	102.023	0.00704066
CAG07935.1	CAG07935.1	unnamed protein product, partial [Tetraodon nigroviridis]	196090	7.5396	82.8245	30	108	38.2955	89.4546	76	4	111.151	0.00655202
XP_030635401.1	XP_030635401.1	complement C3-like [Chanos chanos]	185043	6.3457	82.7063	30	137	34.5289	84.894	89	5	116.869	0.00707107
XP_043115318.1	XP_043115318.1	alpha-2-macroglobulin-like isoform X2 [Puntigrus tetrazona]	158954	5.8784	82.6275	18	99	26.4602	79.951	85	1	107.215	0.00694124
XP_042340616.1	XP_042340616.1	LOW QUALITY PROTEIN: complement C3-like [Plectropomus leopardus]	186216	6.0469	82.6256	22	139	23.8752	83.5602	73	2	117.742	0.0074809
XP_027870984.1	XP_027870984.1	myocyte-specific enhancer factor 2A-like isoform X2 [Xiphophorus couchianus]	49601	8.3643	82.3995	3	22	23.6559	45.1017	8	0	115.016	0.00719557
XP_027873967.1	XP_027873967.1	complement C5 isoform X3 [Xiphophorus couchianus]	165231	6.8452	82.332	25	105	28.1271	98.4149	85	2	120.251	0.00680694
XP_029941622.1	XP_029941622.1	complement C3-like [Salarias fasciatus]	170835	6.5918	82.27	24	127	31.4694	107.344	81	2	117.784	0.00629081
XP_029535872.1	XP_029535872.1	alpha-2-macroglobulin-like [Oncorhynchus nerka]	133706	5.5679	82.2305	20	84	30.2152	99.3064	66	2	115.627	0.00629326
XP_008431985.1	XP_008431985.1	PREDICTED: complement C3-like [Poecilia reticulata]	170379	6.3926	82.1668	27	125	30.6324	92.8468	92	7	109.938	0.00595546
TWW59519.1	TWW59519.1	Complement C3 [Takifugu flavidus]	178170	6.4307	82.127	34	132	35.4738	91.9085	93	4	116.768	0.00694828
BAU69624.1	BAU69624.1	C5B [Sphyrna zygaena]	183434	7.9893	81.9414	31	128	35.8328	96.137	114	3	108.996	0.00665223
XP_043084176.1	XP_043084176.1	fibulin-1 isoform X2 [Puntigrus tetrazona]	74171	4.897	81.9231	27	41	65.6934	52.4515	138	4	111.276	0.00647516
XP_040928912.1	XP_040928912.1	LOW QUALITY PROTEIN: cytosolic non-specific dipeptidase-like [Betta splendens]	53173	5.1299	81.8921	7	47	26.1603	132.242	17	0	152.776	0.00503736
XP_033182194.1	XP_033182194.1	LOW QUALITY PROTEIN: alpha-2-macroglobulin-like [Anabas testudineus]	131896	5.2397	81.8779	19	74	31.7607	89.342	61	4	108.001	0.00693889
XP_017537979.2	XP_017537979.2	alpha-2-macroglobulin-like [Pygocentrus nattereri]	158944	5.9956	81.8435	20	82	31.2325	94.4769	46	2	108.627	0.00729186
XP_036421057.1	XP_036421057.1	complement C3-like isoform X2 [Colossoma macropomum]	197407	6.3457	81.8322	24	138	28.2254	100.061	51	2	121.212	0.00670089
PNI50716.1	PNI50716.1	CPAMD8 isoform 3 [Pan troglodytes]	183657	5.4141	81.7067	29	91	40.6306	77.1198	142	5	102.125	0.0062582
XP_028280660.1	XP_028280660.1	complement C4-like isoform X3 [Parambassis ranga]	185440	6.7266	81.6382	30	115	35.2514	120.469	83	3	107.168	0.00677985
XP_020788827.1	XP_020788827.1	LOW QUALITY PROTEIN: C3 and PZP-like alpha-2-macroglobulin domain-containing protein 8 [Boleophthalmus pectinirostris]	206666	6.3647	81.553	31	109	31.6784	93.6528	75	2	121.657	0.00665868
XP_021322139.1	XP_021322139.1	complement C4-B isoform X2 [Danio rerio]	188890	6.0308	81.546	32	128	34.881	95.0206	101	5	116.467	0.00643765
XP_028297216.1	XP_028297216.1	complement C3-like [Gouania willdenowi]	185092	6.6724	81.5453	30	132	39.8788	85.1933	85	1	115.98	0.0060195
XP_033945242.1	XP_033945242.1	complement C3-like [Pseudochaenichthys georgianus]	194911	6.6577	81.525	29	138	33.6788	82.6475	115	3	112.22	0.00621368
CDQ60560.1	CDQ60560.1	unnamed protein product [Oncorhynchus mykiss]	136435	5.877	81.5037	18	111	29.6296	72.9631	87	3	97.86	0.00686973
XP_030632008.1	XP_030632008.1	alpha-2-macroglobulin-like [Chanos chanos]	158706	6.0366	81.3761	13	85	28.0641	70.661	68	1	96.2153	0.00711405
XP_041698791.1	XP_041698791.1	complement C3 [Coregonus clupeaformis]	183379	6.4043	81.2357	38	137	40.293	106.576	99	3	111.894	0.00640632
XP_038817297.1	XP_038817297.1	alpha-2-macroglobulin-like isoform X1 [Salvelinus namaycush]	163785	5.2866	81.1069	28	98	30.3584	83.1395	99	6	114.731	0.00650279
XP_031418399.1	XP_031418399.1	complement C3-like isoform X2 [Clupea harengus]	182413	5.9575	80.9224	27	139	27.6517	76.2847	82	5	100.663	0.00687668
XP_020494512.1	XP_020494512.1	LOW QUALITY PROTEIN: serine/threonine-protein kinase Sgk1 [Labrus bergylta]	69613	8.0347	80.9021	11	33	48.9567	87.8847	39	1	109.891	0.00699549
XP_038580143.1	XP_038580143.1	serum response factor-binding protein 1 [Micropterus salmoides]	62367	6.7412	80.8821	13	47	26.8817	79.7006	38	2	121.036	0.00628973
XP_035799346.1	XP_035799346.1	complement C4-B isoform X1 [Amphiprion ocellaris]	190894	7.5659	80.7861	18	132	22.3523	101.121	52	0	116.215	0.00632058
XP_041068277.1	XP_041068277.1	complement C4-like [Carcharodon carcharias]	193282	6.0308	80.7661	26	128	30.908	94.9733	120	4	100.16	0.00781892
XP_023144579.1	XP_023144579.1	alpha-2-macroglobulin-like [Amphiprion ocellaris]	160590	5.4492	80.7655	21	92	28.75	74.8812	82	1	115.109	0.00664579
XP_039503047.1	XP_039503047.1	complement C3-like [Pimephales promelas]	184269	6.4512	80.6544	23	138	30.9611	70.8362	72	2	106.45	0.00694384
sp	sp	P98094.1 CO3_EPTBU RecName: Full=Complement C3; Contains: RecName: Full=Complement C3 beta chain; Contains: RecName: Full=Complement C3 alpha chain; Contains: RecName: Full=C3a anaphylatoxin; Contains: RecName: Full=Complement C3 gamma chain	181630	7.0313	80.6445	38	121	36.0494	97.6588	148	4	117.753	0.00673398
XP_035390073.1	XP_035390073.1	alpha-2-macroglobulin-like [Electrophorus electricus]	160387	6.9067	80.6387	30	90	44.5599	71.9863	87	4	114.937	0.00767475
XP_043533803.1	XP_043533803.1	complement C4-B-like [Chiloscyllium plagiosum]	193983	6.7778	80.5851	42	128	43.3217	77.5435	166	8	97.4057	0.00643583
XP_020475748.1	XP_020475748.1	complement C4-A-like [Monopterus albus]	192970	6.7515	80.5436	31	109	43.0572	99.9513	126	5	110.184	0.00679507
XP_029136833.1	XP_029136833.1	complement C3-like [Labrus bergylta]	200714	6.4204	80.3955	41	154	45.2086	77.7055	154	7	102.59	0.00634156
KAB5550295.1	KAB5550295.1	hypothetical protein PHYPO_G00052190 [Pangasianodon hypophthalmus]	160796	5.9282	80.319	26	87	40.7794	97.2305	88	3	118.276	0.00732223
XP_031174966.1	XP_031174966.1	complement C3-like [Sander lucioperca]	185065	5.7686	80.2152	31	140	34.201	82.5896	115	3	117.306	0.00677147
XP_008315472.1	XP_008315472.1	complement C3-like [Cynoglossus semilaevis]	169846	6.5801	80.1944	29	122	34.7541	105.63	92	4	108.67	0.00625085
XP_035289152.1	XP_035289152.1	alpha-2-macroglobulin-like [Anguilla anguilla]	158066	6.0776	80.0285	23	97	41.1888	88.8228	81	1	132.905	0.00700821
XP_026179657.1	XP_026179657.1	serum response factor-like isoform X1 [Mastacembelus armatus]	60137	7.9307	79.9852	8	33	35.5872	50.7369	33	0	110.258	0.00689104
XP_031703694.1	XP_031703694.1	CD109 antigen-like [Anarrhichthys ocellatus]	152202	5.1064	79.9561	29	78	54.2446	64.8383	101	6	93.9489	0.00715311
XP_038567626.1	XP_038567626.1	venom factor-like isoform X2 [Micropterus salmoides]	195743	6.2871	79.9299	31	131	34.0023	99.3919	135	2	98.469	0.00654587
XP_036006002.1	XP_036006002.1	alpha-2-macroglobulin [Fundulus heteroclitus]	161162	5.1826	79.9063	26	89	43.5384	94.1656	97	6	111.175	0.00638412
KAF5159022.1	KAF5159022.1	hypothetical protein HST_G00172410 [Hippoglossus stenolepis]	113005	5.001	79.8985	22	69	45.8904	70.6546	73	5	120.079	0.00756766
XP_008290478.1	XP_008290478.1	PREDICTED: neuronal pentraxin-1-like [Stegastes partitus]	65711	5.4756	79.892	11	40	48.0672	78.1668	35	1	123.64	0.00725177
XP_042627022.1	XP_042627022.1	alpha-2-macroglobulin-like isoform X2 [Cyprinus carpio]	158287	5.7671	79.8904	18	82	34.9083	61.8158	111	1	102.429	0.00652464
XP_023144578.1	XP_023144578.1	alpha-2-macroglobulin-like [Amphiprion ocellaris]	157048	7.2173	79.8756	17	83	24.1306	70.701	66	1	108.893	0.00680194
XP_039619910.1	XP_039619910.1	alpha-2-macroglobulin-like protein 1 isoform X1 [Polypterus senegalus]	163048	4.8149	79.8674	21	88	29.2181	85.0806	97	7	84.451	0.00696443
XP_035856321.1	XP_035856321.1	complement C3-like [Sander lucioperca]	184445	5.8096	79.8007	34	136	39.1304	94.2303	124	4	115.663	0.00675414
XP_007908084.2	XP_007908084.2	LOW QUALITY PROTEIN: complement C4 [Callorhinchus milii]	192477	6.29	79.7534	34	141	35.6722	103.397	91	3	120.233	0.0067209
XP_015256364.1	XP_015256364.1	PREDICTED: complement C3-like [Cyprinodon variegatus]	191498	7.7666	79.7518	32	132	32.6855	88.3864	121	3	105.459	0.00638939
XP_013879165.1	XP_013879165.1	PREDICTED: complement C3 [Austrofundulus limnaeus]	184032	6.3926	79.6448	35	128	45.3172	72.0854	150	10	93.5221	0.00725191
XP_041731873.1	XP_041731873.1	alpha-2-macroglobulin isoform X2 [Coregonus clupeaformis]	164323	5.9985	79.5023	18	83	28.9599	105.96	43	2	110.476	0.00572541
XP_023149088.1	XP_023149088.1	complement C3-like [Amphiprion ocellaris]	188574	6.3237	79.4692	31	131	33.5723	79.9563	108	4	108.382	0.00706959
XP_036821660.1	XP_036821660.1	alpha-2-macroglobulin-like [Oncorhynchus mykiss]	164067	6.2197	79.4602	23	84	38.1731	77.4898	74	5	111.232	0.00678272
XP_030250699.1	XP_030250699.1	complement C4-like [Sparus aurata]	190658	6.334	79.4066	30	109	31.0264	87.7374	115	4	104.537	0.00654804
XP_017337713.1	XP_017337713.1	PREDICTED: serum response factor-binding protein 1 [Ictalurus punctatus]	77545	5.2134	79.3548	20	71	28.7572	98.5758	63	1	121.916	0.00779614
XP_041733728.1	XP_041733728.1	alpha-2-macroglobulin isoform X3 [Coregonus clupeaformis]	163863	5.1064	79.3324	24	97	34.7063	67.7573	78	5	104.359	0.00710915
XP_028319460.1	XP_028319460.1	complement C3-like isoform X1 [Gouania willdenowi]	200245	7.9497	79.3248	37	140	30.0336	104.916	99	4	116.739	0.00704394
TRY97834.1	TRY97834.1	hypothetical protein DNTS_014966 [Danionella translucida]	188527	6.6533	79.2114	33	116	30.7738	75.0101	147	8	112.712	0.00720222
XP_036931150.1	XP_036931150.1	complement C4-B isoform X1 [Acanthopagrus latus]	191256	6.189	79.0051	28	109	35.3458	86.3154	118	2	105.87	0.00726526
XP_044028434.1	XP_044028434.1	serum response factor-binding protein 1 [Siniperca chuatsi]	64489	9.5522	78.8916	14	68	25.4799	96.661	53	1	108.583	0.00733006
XP_042356057.1	XP_042356057.1	CD109 antigen-like [Plectropomus leopardus]	151928	5.083	78.8894	23	76	42.5778	83.4242	120	5	85.5648	0.00603345
XP_034723150.1	XP_034723150.1	alpha-2-macroglobulin isoform X2 [Etheostoma cragini]	163425	5.168	78.5543	19	94	38.1695	67.3385	123	6	89.9939	0.00686785
TDH01671.1	TDH01671.1	hypothetical protein EPR50_G00182610 [Perca flavescens]	184852	6.1904	78.5213	30	149	31.5599	93.858	88	6	104.26	0.00617159
XP_026161670.1	XP_026161670.1	CD109 antigen-like [Mastacembelus armatus]	151753	5.584	78.5173	28	79	41.2446	69.6132	127	7	103.63	0.00704582
XP_019950555.1	XP_019950555.1	PREDICTED: alpha-2-macroglobulin-like isoform X3 [Paralichthys olivaceus]	171013	6.0615	78.4973	26	100	35.9768	65.8981	107	3	109.421	0.00650409
XP_006631342.1	XP_006631342.1	PREDICTED: serine/threonine-protein kinase Sgk1-like [Lepisosteus oculatus]	48413	7.3477	78.4049	4	31	30.8411	120.42	16	0	134.7	0.00689921
XP_029501701.1	XP_029501701.1	serum response factor-binding protein 1 [Oncorhynchus nerka]	68399	6.5859	78.4024	5	40	22.2042	29.3921	20	0	117.728	0.00622422
XP_026795914.2	XP_026795914.2	complement C5 [Pangasianodon hypophthalmus]	212910	6.7939	78.3752	31	152	30.2646	91.4887	108	2	115.079	0.0066913
XP_031435070.1	XP_031435070.1	serum response factor b [Clupea harengus]	32514	9.5054	78.3708	8	19	23.1013	60.9967	40	3	120.95	0.00753857
XP_029022700.1	XP_029022700.1	serum response factor-binding protein 1 [Betta splendens]	68748	6.728	78.3475	13	64	20.132	97.2432	40	2	121.9	0.00654557
XP_026125673.1	XP_026125673.1	alpha-2-macroglobulin-like protein 1 [Carassius auratus]	162689	6.4438	78.2117	28	94	34.7411	77.0643	96	5	97.109	0.00656744
XP_035515482.1	XP_035515482.1	LOW QUALITY PROTEIN: complement C3-like [Morone saxatilis]	236953	7.1836	78.1774	37	185	34.6978	92.1122	115	8	115.709	0.00683048
XP_028666108.1	XP_028666108.1	alpha-2-macroglobulin-like protein 1 isoform X2 [Erpetoichthys calabaricus]	145893	5.9165	78.0631	21	84	39.3543	83.2969	79	1	102.207	0.00668154
XP_030632011.1	XP_030632011.1	alpha-2-macroglobulin-like [Chanos chanos]	157096	5.8228	77.9738	28	95	40.0853	90.9483	86	1	115.297	0.00680024
XP_041849849.1	XP_041849849.1	alpha-2-macroglobulin-like protein 1 [Melanotaenia boesemani]	130380	5.9312	77.9088	13	74	24.1908	88.0546	52	0	107.306	0.00654376
KAG7240765.1	KAG7240765.1	hypothetical protein INR49_026408 [Caranx melampygus]	68777	6.5186	77.7597	16	47	40.3654	90.7087	57	2	110.527	0.00682923
XP_028664381.1	XP_028664381.1	complement C5 isoform X2 [Erpetoichthys calabaricus]	190859	7.0107	77.7548	35	131	35.0825	88.444	113	8	96.6408	0.00676731
XP_029963550.1	XP_029963550.1	alpha-2-macroglobulin-P-like [Salarias fasciatus]	169590	5.874	77.39	24	107	33.3333	125.954	85	3	109.971	0.00660959
KAF3833979.1	KAF3833979.1	hypothetical protein F7725_025183 [Dissostichus mawsoni]	98131	4.9585	77.3217	14	64	33.9367	80.0732	43	2	111.916	0.00681591
XP_008296526.1	XP_008296526.1	PREDICTED: alpha-2-macroglobulin-like [Stegastes partitus]	123323	6.624	77.1717	16	74	37.1274	90.5343	60	3	99.8286	0.00664037
XP_022611448.1	XP_022611448.1	complement C3-like [Seriola dumerili]	186960	7.3901	77.012	39	127	39.7598	71.3327	166	11	102.838	0.00682357
XP_023684189.1	XP_023684189.1	serum response factor-binding protein 1 [Paramormyrops kingsleyae]	55306	10.1616	77.0028	8	49	14.5455	77.5982	25	0	124.55	0.00685869
KAG7242147.1	KAG7242147.1	hypothetical protein INR49_024193 [Caranx melampygus]	93200	6.2241	76.9876	9	61	25.3623	122.019	18	0	110.626	0.00631946
XP_031583357.2	XP_031583357.2	LOW QUALITY PROTEIN: complement C3-like [Oreochromis aureus]	186645	6.5083	76.9836	20	141	25.861	100.11	45	2	115.503	0.00680444
XP_024859539.1	XP_024859539.1	myocyte enhancer factor 2aa isoform X7 [Kryptolebias marmoratus]	50996	8.25	76.9763	7	24	22.6141	64.3876	24	2	93.5631	0.00623755
XP_028983845.1	XP_028983845.1	serum paraoxonase/arylesterase 2-like isoform X1 [Betta splendens]	39353	5.1973	76.8049	8	23	43.2584	115.552	13	0	117.54	0.00569481
XP_037105542.1	XP_037105542.1	complement C3-like [Syngnathus acus]	185539	6.1846	76.7685	29	159	34.2375	101.609	82	5	111.123	0.00596624
KTF88484.1	KTF88484.1	hypothetical protein cypCar_00021004 [Cyprinus carpio]	194119	6.5376	76.7376	39	141	41.7867	97.5144	149	7	108.874	0.00699512
KAG7491360.1	KAG7491360.1	hypothetical protein MATL_G00002860 [Megalops atlanticus]	122451	6.2373	76.609	22	88	33.2423	75.5336	62	4	113.481	0.00716767
XP_013770848.1	XP_013770848.1	PREDICTED: alpha-2-macroglobulin-like [Pundamilia nyererei]	196876	6.1113	76.6087	22	117	28.6606	93.2073	98	2	104.175	0.00671634
XP_032891396.1	XP_032891396.1	complement C3-like [Amblyraja radiata]	185544	6.9683	76.58	30	119	33.9794	74.4941	124	4	109.669	0.00792802
XP_023823078.1	XP_023823078.1	LOW QUALITY PROTEIN: alpha-2-macroglobulin-like [Salvelinus alpinus]	160878	5.7568	76.5169	15	81	24.343	85.4813	30	1	118.999	0.00614681
XP_033941368.1	XP_033941368.1	alpha-2-macroglobulin-P-like [Pseudochaenichthys georgianus]	159930	5.4448	76.4171	28	98	40.374	79.5438	127	7	101.641	0.00692194
XP_040001305.1	XP_040001305.1	complement C3-like isoform X1 [Xiphias gladius]	188527	6.7046	76.4136	33	137	34.284	97.0464	107	4	117.285	0.00724088
XP_034455250.1	XP_034455250.1	serum response factor-binding protein 1 isoform X3 [Hippoglossus hippoglossus]	64887	9.0146	76.266	11	66	28.4722	81.6587	38	0	119.872	0.00847335
XP_042079717.1	XP_042079717.1	LOW QUALITY PROTEIN: complement C4-B [Haplochromis burtoni]	190750	7.2144	76.2328	27	129	25.3554	92.8963	64	6	111.065	0.00633042
XP_042256190.1	XP_042256190.1	complement C3-like [Thunnus maccoyii]	189963	5.748	76.1913	28	158	29.9468	94.2535	70	7	96.1466	0.00686754
XP_041666319.1	XP_041666319.1	myocyte-specific enhancer factor 2C-like isoform X2 [Cheilinus undulatus]	49987	7.5776	76.1675	6	23	32.265	42.681	25	1	80.4724	0.00649196
KAG7478102.1	KAG7478102.1	hypothetical protein MATL_G00076740, partial [Megalops atlanticus]	150727	4.8018	76.1163	36	94	51.2555	70.1284	140	7	110.344	0.00668468
XP_039986149.1	XP_039986149.1	alpha-2-macroglobulin-like isoform X2 [Xiphias gladius]	162583	5.8828	76.094	24	105	34	92.8301	81	4	104.085	0.0060565
XP_038548727.1	XP_038548727.1	alpha-2-macroglobulin-like [Micropterus salmoides]	159615	6.1157	76.0015	18	97	30.4768	60.2141	117	1	98.8049	0.00705066
XP_041788921.1	XP_041788921.1	complement C3-like [Chelmon rostratus]	184817	6.2358	75.7382	15	143	16.9789	83.283	60	1	110.588	0.00690858
XP_023832887.1	XP_023832887.1	complement C3 isoform X2 [Salvelinus alpinus]	183953	6.8013	75.6342	18	129	18.0877	99.6816	82	1	111.236	0.0079874
TNN02464.1	TNN02464.1	hypothetical protein fugu_009951 [Takifugu bimaculatus]	193479	8.2222	75.5037	29	128	33.6227	104.397	90	2	105.621	0.00824719
XP_038129376.1	XP_038129376.1	alpha-2-macroglobulin-like isoform X2 [Cyprinodon tularosa]	160546	5.1328	75.4875	21	91	36.7545	78.0777	49	3	111.123	0.00654869
XP_043079054.1	XP_043079054.1	complement C3-like [Puntigrus tetrazona]	192279	6.1846	75.3778	27	139	21.7189	100.629	63	5	117.367	0.00651324
XP_029362592.1	XP_029362592.1	fibulin-2-like [Echeneis naucrates]	134259	5.2617	75.3308	30	86	44.9587	80.9262	95	6	120.402	0.00619803
KAF5897905.1	KAF5897905.1	complement C3-like, partial [Clarias magur]	211672	7.5337	75.2934	37	155	31.2698	92.5809	103	3	118.291	0.00669609
XP_019744648.1	XP_019744648.1	PREDICTED: complement C3 [Hippocampus comes]	185311	6.1904	75.1599	31	144	34.2375	88.6079	84	4	100.232	0.00639945
XP_028256880.1	XP_028256880.1	complement C3-like isoform X2 [Parambassis ranga]	166094	5.8271	75.0142	35	116	34.9528	72.6904	143	14	89.2024	0.00686858
XP_014034219.2	XP_014034219.2	serum response factor-binding protein 1 [Salmo salar]	68234	8.0771	75.0125	7	48	14.3791	126.01	19	0	121.039	0.00700718
AGU16534.1	AGU16534.1	complement C3 [Carassius gibelio]	184696	6.252	74.9874	38	133	36.0825	94.7167	84	4	114.213	0.006612
XP_030291198.1	XP_030291198.1	myocyte-specific enhancer factor 2C-like isoform X7 [Sparus aurata]	49959	7.2715	74.63	10	23	41.6847	72.4551	30	2	105.502	0.0061589
KAB5586975.1	KAB5586975.1	hypothetical protein PHYPO_G00007650 [Pangasianodon hypophthalmus]	193074	5.9883	74.573	21	145	23.6152	99.8523	58	0	138.409	0.00657438
XP_034032451.1	XP_034032451.1	myocyte enhancer factor 2aa isoform X3 [Thalassophryne amazonica]	49351	8.6807	74.5416	7	24	28.8503	33.1484	28	1	110.526	0.00613691
XP_022076876.1	XP_022076876.1	complement C3-like [Acanthochromis polyacanthus]	175746	6.2109	74.51	29	118	32.0431	94.1238	106	6	121.217	0.00582001
XP_039994620.1	XP_039994620.1	serum response factor b isoform X4 [Xiphias gladius]	55547	6.5098	74.3962	5	20	28.3883	32.8769	22	1	97.2872	0.00771142
XP_026229226.1	XP_026229226.1	serum paraoxonase/arylesterase 2-like [Anabas testudineus]	39532	5.6616	74.3871	4	25	19.382	76.1463	12	0	137.388	0.00696405
XP_037619832.1	XP_037619832.1	complement C3-like [Sebastes umbrosus]	174361	6.0117	74.2514	30	138	30.264	90.1902	108	6	105.986	0.00706792
XP_040042990.1	XP_040042990.1	LOW QUALITY PROTEIN: venom factor-like [Gasterosteus aculeatus aculeatus]	98362	6.8438	74.2353	19	64	33.7091	81.1056	87	3	98.9407	0.00715666
XP_042341559.1	XP_042341559.1	LOW QUALITY PROTEIN: venom factor-like [Plectropomus leopardus]	198632	6.9243	74.1991	25	137	30.0395	79.2896	89	2	117.314	0.00624024
XP_042573190.1	XP_042573190.1	complement C3-like [Cyprinus carpio]	182412	8.001	74.0647	27	136	28.4845	102.811	61	2	104.85	0.00638076
XP_008302951.1	XP_008302951.1	PREDICTED: LOW QUALITY PROTEIN: complement C3-like [Stegastes partitus]	187601	6.0776	74.0343	27	134	26.6347	83.527	68	2	122.583	0.00665023
NP_571317.1	NP_571317.1	complement C3a.1 precursor [Danio rerio]	183061	6.0791	74.0236	33	127	36.1534	100.903	99	4	114.107	0.00652187
XP_029959664.1	XP_029959664.1	complement C4-B-like [Salarias fasciatus]	191117	6.6592	73.9923	25	123	30.5751	99.3248	64	0	128.522	0.00562277
XP_026989609.1	XP_026989609.1	LOW QUALITY PROTEIN: serum response factor-binding protein 1 [Tachysurus fulvidraco]	76344	5.4697	73.9701	14	66	32.3486	89.67	47	0	128.352	0.00649049
KAF7216321.1	KAF7216321.1	complement component 3 [Nothobranchius furzeri]	179737	5.6455	73.8317	26	124	28.6517	94.2571	56	2	113.932	0.00727737
XP_030007307.1	XP_030007307.1	LOW QUALITY PROTEIN: alpha-2-macroglobulin-like [Sphaeramia orbicularis]	157708	5.4375	73.7875	25	94	40.0983	97.4501	79	2	103.982	0.00684487
XP_022072814.1	XP_022072814.1	complement C3-like [Acanthochromis polyacanthus]	188277	6.0073	73.7198	40	138	38.6269	93.0625	127	7	109.361	0.00686707
XP_036419627.1	XP_036419627.1	complement C3-like [Colossoma macropomum]	183756	6.6006	73.6476	20	141	24.7561	87.4424	87	0	110.848	0.00714258
KTF76585.1	KTF76585.1	hypothetical protein cypCar_00036849 [Cyprinus carpio]	54998	9.1948	73.6449	8	28	27.5049	94.1401	31	1	98.8673	0.00699358
XP_041924555.1	XP_041924555.1	alpha-2-macroglobulin-like [Alosa sapidissima]	161110	5.7817	73.5571	22	90	34.4218	85.8034	79	3	105.153	0.00688635
CAG5928928.1	CAG5928928.1	unnamed protein product [Menidia menidia]	184782	6.2637	73.5374	32	140	32.344	97.874	98	6	111.33	0.00649912
XP_015220823.1	XP_015220823.1	PREDICTED: C3 and PZP-like alpha-2-macroglobulin domain-containing protein 8 [Lepisosteus oculatus]	181053	6.0308	73.517	30	110	35.0244	103.136	118	8	99.8494	0.00672226
XP_031432545.2	XP_031432545.2	complement C4-B isoform X1 [Clupea harengus]	193067	5.9897	73.4959	22	137	26.2029	91.3256	95	4	105.338	0.00691217
XP_043533838.1	XP_043533838.1	complement C4-A-like [Chiloscyllium plagiosum]	131221	6.9302	73.4312	17	80	31.9828	105.263	41	1	105.94	0.00773674
XP_028817947.1	XP_028817947.1	complement C4-A-like [Denticeps clupeoides]	191193	6.2168	73.414	28	133	33.9401	95.7221	105	4	111.583	0.00679857
XP_041962486.1	XP_041962486.1	complement C4-B isoform X1 [Alosa sapidissima]	193652	6.2065	73.393	27	132	27.0833	89.878	124	8	90.657	0.00637424
XP_035623088.1	XP_035623088.1	alpha-2-macroglobulin-like [Oncorhynchus keta]	163623	5.2808	73.3414	17	85	25.6637	84.627	94	5	89.5688	0.00742666
XP_023256301.1	XP_023256301.1	alpha-2-macroglobulin-like [Seriola lalandi dorsalis]	156786	6.2505	73.3318	25	110	36.7898	97.3216	107	1	109.377	0.00659194
XP_038817303.1	XP_038817303.1	alpha-2-macroglobulin-like isoform X2 [Salvelinus namaycush]	160889	6.145	73.3197	18	85	26.2136	85.532	45	2	113.368	0.00582219
XP_016345606.1	XP_016345606.1	PREDICTED: serum response factor-binding protein 1-like [Sinocyclocheilus anshuiensis]	81382	6.7646	73.3156	15	64	21.2796	93.2902	43	2	116.21	0.00711394
XP_043082090.1	XP_043082090.1	alpha-2-macroglobulin-like protein 1 [Puntigrus tetrazona]	159548	6.1436	73.22	22	78	36.3263	88.3996	94	4	104.847	0.00620159
XP_036419817.1	XP_036419817.1	complement C3-like [Colossoma macropomum]	183376	7.8838	73.217	29	130	31.3342	102.494	100	0	118.393	0.0067614
XP_028253770.1	XP_028253770.1	CD109 antigen [Parambassis ranga]	161231	4.9966	73.1415	20	74	37.9357	52.9143	78	1	120.873	0.00678415
KAA0721779.1	KAA0721779.1	Complement C3 [Triplophysa tibetana]	139800	6.2593	73.1274	23	116	30.3127	107.034	86	3	126.092	0.00775193
XP_029941625.1	XP_029941625.1	complement C3-like [Salarias fasciatus]	175668	7.6919	73.0488	26	134	30.8861	105.379	59	5	115.374	0.00666353
XP_040891541.1	XP_040891541.1	complement C3-like isoform X2 [Toxotes jaculatrix]	186585	6.1978	72.953	26	135	28.6743	105.475	72	5	109.296	0.00570799
sp	sp	P04180.1 LCAT_HUMAN RecName: Full=Phosphatidylcholine-sterol acyltransferase; AltName: Full=1-alkyl-2-acetylglycerophosphocholine esterase; AltName: Full=Lecithin-cholesterol acyltransferase; AltName: Full=Phospholipid-cholesterol acyltransferase; AltName: Full=Platelet-activating factor acetylhydrolase; Short=PAF acetylhydrolase; Flags: Precursor	49546	5.6631	72.8483	5	26	30.4545	108.084	16	0	118.275	0.00505476
XP_026851869.2	XP_026851869.2	complement C3-like [Electrophorus electricus]	183457	7.1968	72.7543	35	120	39.4013	96.1947	86	5	102.79	0.00620692
XP_033496483.1	XP_033496483.1	complement C4-B-like [Epinephelus lanceolatus]	193058	6.0864	72.3655	24	132	34.8891	95.3503	86	0	114.556	0.00738945
KAF4075459.1	KAF4075459.1	hypothetical protein AMELA_G00234660 [Ameiurus melas]	206335	5.8813	72.3452	36	137	37.9348	97.0588	96	4	110.693	0.00689224
AAR00337.1	AAR00337.1	alpha-2-macroglobulin, partial [Ctenopharyngodon idella]	134220	5.8462	72.324	15	78	29.3388	123.129	41	1	121.483	0.00608253
XP_030637168.1	XP_030637168.1	complement C3-like [Chanos chanos]	200885	7.7549	72.3197	29	143	28.125	92.99	102	6	104.801	0.00682412
XP_036956870.1	XP_036956870.1	complement C3-like [Acanthopagrus latus]	186834	6.2051	72.2639	37	160	33.0132	94.8639	112	7	108.606	0.00752639
BAA36618.1	BAA36618.1	complement C3-H1 [Cyprinus carpio]	183501	6.2358	72.2101	33	137	34.2875	96.8706	100	3	111.02	0.00582582
XP_035801571.1	XP_035801571.1	myocyte enhancer factor 2aa isoform X4 [Amphiprion ocellaris]	51000	8.2544	72.1596	12	24	45.4357	69.6947	33	5	99.3085	0.00672231
XP_033961985.1	XP_033961985.1	complement C3-like [Pseudochaenichthys georgianus]	160634	6.2007	72.0969	26	129	37.8192	122.828	80	4	105.067	0.0076076
XP_029355811.1	XP_029355811.1	complement C3-like [Echeneis naucrates]	184265	6.4863	72.0854	28	125	30.5556	73.315	107	6	103.564	0.00682772
XP_037124450.1	XP_037124450.1	alpha-2-macroglobulin-like protein 1 isoform X2 [Syngnathus acus]	162027	5.5269	72.0677	28	98	47.2109	76.6573	137	8	90.705	0.00654229
XP_032374181.1	XP_032374181.1	complement C4-like [Etheostoma spectabile]	191757	6.1099	72.027	22	124	24.9854	110.004	47	1	130.259	0.00600705
XP_037329670.1	XP_037329670.1	serum response factor-binding protein 1 [Pungitius pungitius]	63005	8.2983	71.9916	14	55	33.5714	112.347	22	0	124.65	0.00835447
XP_029699916.1	XP_029699916.1	alpha-2-macroglobulin-like [Takifugu rubripes]	161677	5.8052	71.9564	23	88	35.6456	96.6918	98	0	123.814	0.00645144
XP_035616667.1	XP_035616667.1	serum response factor-binding protein 1 [Oncorhynchus keta]	67284	8.4976	71.8984	6	41	18.9145	34.9141	22	1	124.904	0.00728693
PNI43209.1	PNI43209.1	MEF2A isoform 7 [Pan troglodytes]	52964	8.9707	71.8528	8	24	38.9452	82.4601	23	1	127.3	0.00620936
KAF7213915.1	KAF7213915.1	serum/glucocorticoid regulated kinase family member 3 [Nothobranchius furzeri]	56013	6.6196	71.7192	7	38	24.7423	84.5574	27	0	111.74	0.0067166
XP_016126329.1	XP_016126329.1	PREDICTED: serum response factor-binding protein 1-like isoform X1 [Sinocyclocheilus grahami]	81756	5.7773	71.6947	13	71	24.7922	91.7865	43	1	106.193	0.00653821
XP_028678599.1	XP_028678599.1	LOW QUALITY PROTEIN: complement C3-like [Erpetoichthys calabaricus]	186042	6.8203	71.5988	33	135	33.796	93.6463	118	4	105.609	0.00698106
XP_029110203.1	XP_029110203.1	alpha-2-macroglobulin-like protein 1 [Scleropages formosus]	155630	6.3296	71.5239	24	73	36.5169	99.0961	77	4	111.131	0.00654974
XP_043550883.1	XP_043550883.1	complement C3-like [Chiloscyllium plagiosum]	184157	6.3369	71.4891	31	118	31.92	92.9394	101	7	102.721	0.00633989
XP_043072876.1	XP_043072876.1	serum response factor-binding protein 1-like [Puntigrus tetrazona]	92635	6.126	71.4737	12	75	20.3202	100.449	52	0	123.414	0.00685768
XP_036006005.1	XP_036006005.1	alpha-2-macroglobulin-like protein 1 isoform X2 [Fundulus heteroclitus]	104287	4.96	71.3897	22	65	44.6089	70.1058	108	4	97.6856	0.00709172
XP_023993737.1	XP_023993737.1	LOW QUALITY PROTEIN: complement C3-like [Salvelinus alpinus]	163992	5.8989	71.3777	30	120	28.5521	87.2534	84	4	98.8356	0.00614118
KAF4086428.1	KAF4086428.1	hypothetical protein AMELA_G00106260 [Ameiurus melas]	189339	6.1318	71.2853	23	128	30.3318	86.1958	69	1	108.301	0.00703485
[truncated: 357 more rows]

## Sheet: H28
Accession	Entry	Description	mW (Da)	pI (pH)	PLGS Score	Peptides	Theoretical Peptides	Coverage (%)	Precursor RMS Mass Error (ppm)	Products	Modified Peptides	Products RMS Mass Error (ppm)	Products RMS RT Error (min)
XP_029010084.1	XP_029010084.1	serum response factor-like isoform X2 [Betta splendens]	53958	7.0444	353.001	6	17	34.6154	27.6071	46	1	93.9355	0.011518
XP_039476034.1	XP_039476034.1	serum amyloid P-component-like [Oreochromis aureus]	25048	8.4419	295.868	6	15	66.5179	74.7598	37	0	116.208	0.0119093
XP_035490151.1	XP_035490151.1	serum response factor-binding protein 1 [Scophthalmus maximus]	64524	6.7881	288.727	20	68	38.9565	83.8785	90	2	115.556	0.0125663
XP_035862475.1	XP_035862475.1	neuronal pentraxin-1 isoform X2 [Sander lucioperca]	70418	5.3657	261.262	17	80	31.5047	78.4009	74	0	119.561	0.0110762
XP_039980770.1	XP_039980770.1	CD109 antigen isoform X1 [Xiphias gladius]	161502	4.9131	245.956	20	67	32.0678	80.5427	104	3	109.811	0.0131178
XP_035862476.1	XP_035862476.1	neuronal pentraxin-1 isoform X3 [Sander lucioperca]	69424	5.3862	232.179	16	82	33.7043	95.5269	77	0	120.031	0.0106738
XP_041722776.1	XP_041722776.1	serum response factor isoform X4 [Coregonus clupeaformis]	58286	8.2397	214.808	17	23	42.8319	87.5582	106	4	115.418	0.0126491
XP_008320536.1	XP_008320536.1	serum response factor isoform X4 [Cynoglossus semilaevis]	55296	6.9609	202.923	8	19	35.436	49.4316	33	0	106.942	0.0124269
KTG38801.1	KTG38801.1	hypothetical protein cypCar_00009247 [Cyprinus carpio]	170341	7.7842	197.507	33	118	26.7105	79.7237	171	3	108.512	0.0125085
XP_015804479.1	XP_015804479.1	PREDICTED: serum paraoxonase/arylesterase 2-like [Nothobranchius furzeri]	39504	5.8154	184.928	8	25	34.9296	74.4586	49	1	104.361	0.012435
KAB5537027.1	KAB5537027.1	hypothetical protein PHYPO_G00114100 [Pangasianodon hypophthalmus]	155947	4.7593	166.795	36	109	46.1649	84.2783	157	2	119.771	0.012294
XP_042575068.1	XP_042575068.1	complement C5 [Cyprinus carpio]	97371	6.2241	163.602	12	67	12.0092	87.3574	40	1	103.774	0.0113688
XP_038594091.1	XP_038594091.1	serum response factor b isoform X4 [Micropterus salmoides]	55211	6.8438	163.302	9	19	31.1808	32.3747	65	1	92.9788	0.0121789
KAG7333918.1	KAG7333918.1	hypothetical protein KOW79_002325 [Hemibagrus wyckioides]	60104	8.9824	162.199	5	20	26.5101	86.363	28	0	100.504	0.0132042
XP_034733993.1	XP_034733993.1	fibulin-1 isoform X2 [Etheostoma cragini]	63652	4.8149	157.33	22	38	60.5489	100.057	88	1	116.261	0.0121165
XP_030587201.1	XP_030587201.1	fibulin-1 isoform X2 [Archocentrus centrarchus]	71825	4.8604	157.135	27	45	61.1281	80.1126	143	4	103.57	0.0129207
KAF7693263.1	KAF7693263.1	hypothetical protein HF521_008579 [Silurus meridionalis]	156013	4.7637	156.765	39	97	41.9656	73.2486	204	3	110.876	0.0118987
KAG8002183.1	KAG8002183.1	Serum response factor-binding protein 1, partial [Nibea albiflora]	91558	10.2173	156.398	30	62	38.3546	84.9722	125	1	121.463	0.0122104
XP_042580758.1	XP_042580758.1	complement C5-like [Cyprinus carpio]	190173	7.6523	155.625	25	129	25.1922	86.9633	105	1	97.5994	0.0127458
XP_031705857.1	XP_031705857.1	serine/threonine-protein kinase Sgk3 [Anarrhichthys ocellatus]	56799	6.2256	155.501	9	34	37.8819	118.371	53	0	125.207	0.0120719
XP_030222453.1	XP_030222453.1	fibulin-1 isoform X1 [Gadus morhua]	74811	5.0303	152.114	23	48	63.2417	88.2218	102	1	114.334	0.0126806
XP_034775487.1	XP_034775487.1	fibulin-2 isoform X1 [Acipenser ruthenus]	145117	4.2847	149.908	38	112	48.202	86.1062	162	2	114.054	0.013018
XP_034400741.1	XP_034400741.1	serum response factor-binding protein 1 [Cyclopterus lumpus]	80753	4.7271	149.871	22	92	42.047	93.4889	78	1	129.285	0.0125561
XP_011483050.1	XP_011483050.1	serum response factor isoform X3 [Oryzias latipes]	54424	6.6211	149.329	11	19	38.2463	54.4393	56	2	99.4589	0.0122226
TTQ23534.1	TTQ23534.1	Alpha-2-macroglobulin-like protein 1 [Bagarius yarrelli]	175265	4.856	149.067	35	155	28.944	118.769	119	3	129.496	0.0116503
XP_036977161.1	XP_036977161.1	fibulin-1-like isoform X2 [Acanthopagrus latus]	74459	5.0376	148.762	14	51	45.8944	94.5776	71	0	98.1144	0.0124574
XP_037308661.1	XP_037308661.1	neuronal pentraxin-1 [Pungitius pungitius]	65901	5.4976	148.58	14	55	36.3036	99.1925	70	2	113.851	0.0126195
XP_035862477.1	XP_035862477.1	neuronal pentraxin-1 isoform X4 [Sander lucioperca]	66714	5.3833	146.882	10	53	27.7228	86.0092	56	0	107.129	0.0111666
XP_029958558.1	XP_029958558.1	serum amyloid P-component-like [Salarias fasciatus]	25360	6.1729	144.875	5	16	45.9821	69.6139	37	2	109.354	0.0119123
XP_033988389.1	XP_033988389.1	complement C3-like [Trematomus bernacchii]	185515	5.9033	143.562	38	146	32.0652	110.475	143	4	108.707	0.0128689
XP_038161295.1	XP_038161295.1	CD109 antigen [Cyprinodon tularosa]	150245	5.4126	143.524	26	78	40.6181	93.0769	120	3	120.426	0.0121052
XP_039862266.1	XP_039862266.1	alpha-2-macroglobulin isoform X2 [Simochromis diagramma]	164190	5.6821	143.167	23	93	29.0799	85.6666	76	2	105.317	0.0108974
TKS71202.1	TKS71202.1	Fibulin-2 [Collichthys lucidus]	80326	5.335	143.081	17	51	44.0492	87.5892	74	1	113.989	0.0126289
XP_041705536.1	XP_041705536.1	fibulin-1 isoform X2 [Coregonus clupeaformis]	73475	4.9351	141.844	14	48	39.9705	96.4925	60	2	115.012	0.0129353
XP_041794460.1	XP_041794460.1	fibulin-1 isoform X2 [Chelmon rostratus]	74092	4.7871	141.494	22	45	53.0281	84.9837	95	1	99.8687	0.0128252
XP_036816797.1	XP_036816797.1	albumin 1 [Oncorhynchus mykiss]	67198	5.729	139.71	16	57	40.4605	93.4148	85	2	104.712	0.0122181
XP_023807743.1	XP_023807743.1	CD109 antigen-like [Oryzias latipes]	91825	4.8545	139.599	13	47	40.0483	67.4531	77	1	105.897	0.0122348
XP_028970490.2	XP_028970490.2	serine/threonine-protein kinase Sgk1 isoform X1 [Esox lucius]	71723	6.9917	139.408	7	32	28.9063	39.8845	49	1	106.73	0.0125746
XP_019934923.1	XP_019934923.1	PREDICTED: fibulin-1-like isoform X2 [Paralichthys olivaceus]	73790	4.771	138.765	18	49	47.2674	103.664	84	0	114.053	0.0123445
XP_042082729.1	XP_042082729.1	alpha-2-macroglobulin [Haplochromis burtoni]	163646	5.8447	138.11	21	98	24.9156	85.4699	75	2	99.0659	0.0109232
KAB5550292.1	KAB5550292.1	hypothetical protein PHYPO_G00052150 [Pangasianodon hypophthalmus]	159991	5.2939	137.81	22	93	29.8124	88.9684	79	2	114.875	0.0127593
KAE8282229.1	KAE8282229.1	Serum response factor-binding protein 1 [Larimichthys crocea]	63849	5.4727	136.056	15	64	32.3374	116.465	58	0	116.383	0.0121307
KAG5845165.1	KAG5845165.1	hypothetical protein ANANG_G00135940 [Anguilla anguilla]	74846	4.5557	135.582	16	44	51.3043	82.2792	67	0	118.847	0.0131308
XP_023839109.1	XP_023839109.1	serum response factor isoform X2 [Salvelinus alpinus]	49155	6.4189	131.933	8	16	22.833	95.9611	25	2	95.7753	0.012824
XP_015234471.1	XP_015234471.1	PREDICTED: CD109 antigen-like [Cyprinodon variegatus]	134201	5.2075	130.174	22	65	43.3526	113.72	89	1	111.406	0.0126346
KAF7701873.1	KAF7701873.1	hypothetical protein HF521_001156 [Silurus meridionalis]	75205	4.9937	130.136	19	43	40.6433	116.116	92	0	119.369	0.0123648
XP_035807750.1	XP_035807750.1	fibulin-2 isoform X2 [Amphiprion ocellaris]	152799	5.0391	128.987	31	94	34.9928	58.578	147	2	100.782	0.0116413
KAG7260834.1	KAG7260834.1	hypothetical protein CRUP_012782 [Coryphaenoides rupestris]	92570	5.707	127.722	20	59	42.7739	94.5732	72	0	117.342	0.0113596
XP_033988377.1	XP_033988377.1	complement C3-like [Trematomus bernacchii]	185698	5.7949	126.85	27	146	20.1326	99.3497	103	2	109.922	0.0128235
TTQ23532.1	TTQ23532.1	Alpha-2-macroglobulin-like protein 1 [Bagarius yarrelli]	242917	4.3872	126.438	47	158	33.0741	91.4491	251	4	107.959	0.012201
XP_035010994.1	XP_035010994.1	LOW QUALITY PROTEIN: alpha-2-macroglobulin-like [Hippoglossus stenolepis]	161870	5.3364	125.472	20	89	28.0027	93.673	102	4	105.964	0.0117875
KTG44242.1	KTG44242.1	hypothetical protein cypCar_00020072, partial [Cyprinus carpio]	164831	7.9966	125.223	21	114	20.0954	90.1344	83	1	98.1808	0.0127155
XP_011474193.1	XP_011474193.1	fibulin-1 isoform X1 [Oryzias latipes]	75129	4.8809	124.738	16	49	41.1594	93.799	57	2	123.554	0.0126822
XP_039529867.1	XP_039529867.1	fibulin-2 isoform X1 [Pimephales promelas]	155185	4.9219	124.445	33	106	38.3729	96.5383	133	3	105.029	0.0118192
XP_019942023.1	XP_019942023.1	PREDICTED: fibulin-2-like [Paralichthys olivaceus]	147650	4.8794	124.411	31	96	48.3171	99.1671	155	3	112.06	0.012148
XP_032377049.1	XP_032377049.1	fibulin-2 isoform X2 [Etheostoma spectabile]	128742	5.2896	122.33	36	91	43.0293	70.3546	186	3	107.753	0.0120439
KAG8007355.1	KAG8007355.1	Fibulin-2 [Nibea albiflora]	102627	4.853	122.089	16	66	29.0461	87.7273	74	1	102.514	0.0123004
XP_003967532.2	XP_003967532.2	fibulin-1-like isoform X1 [Takifugu rubripes]	76421	5.0742	121.879	17	48	44.8921	109.166	65	0	105.391	0.0124823
XP_030237119.1	XP_030237119.1	alpha-2-macroglobulin-like protein 1 isoform X3 [Gadus morhua]	161534	5.4536	121.272	23	106	28.933	101.787	90	0	107.137	0.0111961
KAF3687375.1	KAF3687375.1	Complement C3 Complement C3 beta chain Complement C3 alpha chain [Channa argus]	168216	5.9414	121.201	30	128	29.0752	102.478	135	1	116.299	0.0121409
XP_027142115.1	XP_027142115.1	serum response factor-binding protein 1 [Larimichthys crocea]	64077	5.77	120.872	14	67	27.8947	94.4291	68	0	96.3765	0.0122358
XP_019745177.1	XP_019745177.1	PREDICTED: serum response factor-like [Hippocampus comes]	34771	7.1733	120.745	7	18	48.0826	107.476	25	1	108.687	0.014118
XP_029585141.1	XP_029585141.1	CD109 antigen-like [Salmo trutta]	159015	4.8677	120.463	26	82	41.2665	85.1939	148	3	112.239	0.0131701
XP_033472677.1	XP_033472677.1	complement C3-like, partial [Epinephelus lanceolatus]	63147	4.9893	119.864	4	52	14.8479	72.5779	34	0	104.798	0.0131941
XP_039870091.1	XP_039870091.1	complement C3-like [Simochromis diagramma]	185884	5.9546	119.764	30	142	28.649	108.079	122	0	120.011	0.0131192
XP_031701324.1	XP_031701324.1	fibulin-2-like [Anarrhichthys ocellatus]	132928	5.1401	118.636	29	93	42.8216	75.5676	145	3	111.873	0.0122805
CAG5928928.1	CAG5928928.1	unnamed protein product [Menidia menidia]	184782	6.2637	118.629	33	140	28.2859	93.2649	196	2	112.431	0.0138771
KAG9344314.1	KAG9344314.1	hypothetical protein JZ751_010983 [Albula glossodonta]	61613	6.501	118.047	9	19	34.5455	44.6109	47	2	94.42	0.0117279
KAG7322065.1	KAG7322065.1	hypothetical protein KOW79_014923 [Hemibagrus wyckioides]	159423	5.6484	117.852	20	84	30.2797	94.7491	87	2	107.759	0.0124805
XP_015208786.1	XP_015208786.1	PREDICTED: fibulin-1 isoform X2 [Lepisosteus oculatus]	74403	4.8003	115.581	20	42	43.0473	94.3687	79	3	118.264	0.0132915
XP_018596376.2	XP_018596376.2	venom factor-like isoform X2 [Scleropages formosus]	195962	7.0854	115.473	26	134	26.5283	81.0794	121	1	111.448	0.013376
XP_038830411.1	XP_038830411.1	alpha-2-macroglobulin-like [Salvelinus namaycush]	83273	5.7334	115.47	12	49	23.1373	94.3431	66	0	105.88	0.0124466
XP_039592456.1	XP_039592456.1	cytosolic non-specific dipeptidase-like [Polypterus senegalus]	59292	6.4072	115.363	9	47	21.2008	52.9952	34	0	126.938	0.0145236
XP_025757831.1	XP_025757831.1	serum response factor-binding protein 1 [Oreochromis niloticus]	61001	5.9692	114.229	11	65	25.5083	76.9266	39	0	120.717	0.0113376
KAB5545992.1	KAB5545992.1	hypothetical protein PHYPO_G00067000 [Pangasianodon hypophthalmus]	121895	4.8721	113.868	23	77	32.939	93.9491	90	2	107.598	0.0119114
XP_035656503.1	XP_035656503.1	serum response factor-like isoform X3 [Oncorhynchus keta]	57830	8.2397	113.816	14	17	34.6359	78.4517	75	6	101.435	0.0125638
XP_031612276.2	XP_031612276.2	complement C3-like isoform X1 [Oreochromis aureus]	199564	6.9565	113.133	21	143	19.5957	114.922	72	1	112.462	0.0131866
XP_035016162.1	XP_035016162.1	fibulin-2-like isoform X2 [Hippoglossus stenolepis]	132556	5.269	111.227	29	91	35.6905	79.4079	127	2	115.952	0.0120728
CAG5928835.1	CAG5928835.1	unnamed protein product, partial [Menidia menidia]	192497	6.5669	111.163	32	136	29.6576	115.269	147	4	108.499	0.0122407
KAA8590869.1	KAA8590869.1	hypothetical protein FQN60_001812 [Etheostoma spectabile]	127609	5.2544	111.031	33	85	40.5217	66.7683	192	5	109.062	0.0121652
XP_035811302.1	XP_035811302.1	serum response factor-binding protein 1 isoform X2 [Amphiprion ocellaris]	62377	9.085	109.504	16	55	26.2206	110.307	61	0	116.191	0.0113099
XP_045078957.1	XP_045078957.1	serum response factor isoform X5 [Coregonus clupeaformis]	60727	9.2329	109.271	13	23	33.4465	79.7059	74	3	99.7267	0.0127404
XP_014265945.2	XP_014265945.2	complement C3 [Maylandia zebra]	185937	6.2461	109.015	30	142	28.0458	112.572	122	0	118.464	0.0129415
XP_043892636.1	XP_043892636.1	fibulin-1 isoform X1 [Solea senegalensis]	75801	5.0713	108.732	19	45	39.4509	125.489	84	0	111.858	0.0109527
XP_030202737.1	XP_030202737.1	serum response factor-binding protein 1 isoform X2 [Gadus morhua]	95217	4.9219	108.13	24	89	33.0211	117.102	70	1	112.771	0.0115892
XP_042186036.1	XP_042186036.1	CD109 antigen isoform X2 [Oncorhynchus tshawytscha]	145554	4.7681	108.009	26	67	49.0881	79.181	186	4	99.4985	0.0129546
XP_030627474.1	XP_030627474.1	fibulin-1 isoform X2 [Chanos chanos]	75511	4.894	107.956	17	48	35.0725	119.942	44	2	122.565	0.0121238
XP_014004930.1	XP_014004930.1	CD109 antigen [Salmo salar]	161691	5.1108	107.862	22	83	36.7305	91.4735	140	1	105.092	0.0130264
KAF4094034.1	KAF4094034.1	hypothetical protein AMELA_G00008560 [Ameiurus melas]	151512	4.7314	107.672	24	95	33.7509	70.0782	148	4	114.42	0.0119068
XP_028428452.1	XP_028428452.1	LOW QUALITY PROTEIN: alpha-2-macroglobulin-like [Perca flavescens]	161361	4.7725	107.543	18	100	20.0274	95.5393	74	2	116.956	0.0122465
XP_034534564.1	XP_034534564.1	serum response factor-like isoform X4 [Notolabrus celidotus]	41340	6.0835	106.971	5	18	16.7095	11.082	20	1	84.448	0.0141705
KAF1386987.1	KAF1386987.1	hypothetical protein PFLUV_G00100570 [Perca fluviatilis]	73620	4.7124	105.827	20	44	49.7778	101.272	91	0	101.259	0.0128927
XP_023840902.1	XP_023840902.1	fibulin-1-like isoform X2 [Salvelinus alpinus]	73412	4.6846	105.498	23	47	58.7021	97.3066	74	2	104.918	0.0119239
XP_033939517.1	XP_033939517.1	fibulin-2 [Pseudochaenichthys georgianus]	143990	4.9893	104.994	29	98	39.8928	94.1449	151	2	106.967	0.0119473
XP_041816197.1	XP_041816197.1	fibulin-2 isoform X2 [Chelmon rostratus]	145994	4.998	104.927	26	96	35.4449	89.5629	115	4	101.273	0.0118394
KAB5550290.1	KAB5550290.1	hypothetical protein PHYPO_G00052130 [Pangasianodon hypophthalmus]	205509	7.4531	104.471	30	128	27.258	93.1788	129	2	104.14	0.0116294
XP_035767680.1	XP_035767680.1	LOW QUALITY PROTEIN: fibulin-2 [Neolamprologus brichardi]	149955	4.8677	104.037	34	95	42.268	106.011	135	3	119.427	0.0118315
XP_044070408.1	XP_044070408.1	serum response factor b isoform X3 [Siniperca chuatsi]	60431	8.6587	103.934	10	19	39.4558	39.3469	51	1	95.2945	0.0125052
KAF7219321.1	KAF7219321.1	transcript variant X1 [Nothobranchius furzeri]	161850	5.0654	103.934	17	92	24.8299	96.9154	86	1	111.019	0.0116855
XP_023276375.1	XP_023276375.1	complement C3-like [Seriola lalandi dorsalis]	185545	5.9575	102.622	30	145	31.4492	94.0045	115	0	106.109	0.0124678
XP_041081426.1	XP_041081426.1	fibulin-2 [Polyodon spathula]	171125	4.2334	102.441	39	122	37.6943	74.7812	164	3	114.474	0.0131174
KAF1393658.1	KAF1393658.1	hypothetical protein PFLUV_G00018320, partial [Perca fluviatilis]	167618	4.8179	102.262	19	106	18.362	105.121	65	1	115.729	0.0131931
TKS88644.1	TKS88644.1	Serum response factor-binding protein 1 [Collichthys lucidus]	63001	6.1436	102.057	13	58	27.8571	108.25	42	0	115.326	0.0135205
XP_038563111.1	XP_038563111.1	LOW QUALITY PROTEIN: fibulin-1 [Micropterus salmoides]	75365	4.8384	101.929	17	49	39.1304	122.133	58	0	116.576	0.0127382
XP_040044321.1	XP_040044321.1	serum response factor-binding protein 1 [Gasterosteus aculeatus aculeatus]	63543	6.2578	101.65	15	62	37.4341	132.205	39	1	102.862	0.011151
NP_001263999.1	NP_001263999.1	caveolae-associated protein 2a [Danio rerio]	50624	4.8281	101.643	8	44	42.4893	92.9615	29	0	127.868	0.0128928
KAF4075467.1	KAF4075467.1	hypothetical protein AMELA_G00234780 [Ameiurus melas]	108158	6.0659	101.577	14	75	25.79	77.611	71	0	107.951	0.0120919
KAA0710658.1	KAA0710658.1	Serum response factor-binding protein 1 SRF-dependent transcription regulation-associated protein [Triplophysa tibetana]	83369	5.1064	101.221	25	79	28.9256	94.0758	105	1	102.93	0.0126825
XP_029107768.1	XP_029107768.1	complement C3-like [Scleropages formosus]	185142	6.4907	101.094	27	139	24.1672	91.1755	103	2	109.794	0.0123128
XP_033977869.1	XP_033977869.1	fibulin-2 [Trematomus bernacchii]	142231	4.894	101.011	34	99	41.8605	79.9237	161	4	105.643	0.0119697
XP_039901186.1	XP_039901186.1	complement C3-like [Simochromis diagramma]	201339	6.6108	100.741	26	147	27.7994	99.958	121	1	105.242	0.0124941
XP_033969722.1	XP_033969722.1	complement C3-like isoform X2 [Trematomus bernacchii]	155238	6.1831	100.27	38	132	35.9364	107.859	134	5	114.523	0.0126805
XP_016896773.1	XP_016896773.1	serum response factor-binding protein 1 [Cynoglossus semilaevis]	61473	8.1606	99.8731	14	68	27.5735	100.888	53	1	117.382	0.0129573
XP_034149710.1	XP_034149710.1	C3 and PZP-like alpha-2-macroglobulin domain-containing protein 8 isoform X2 [Esox lucius]	207041	5.6455	99.6815	21	119	23.3871	103.509	88	2	114.367	0.0121779
XP_035267934.1	XP_035267934.1	C3 and PZP-like alpha-2-macroglobulin domain-containing protein 8 [Anguilla anguilla]	206384	6.0498	99.5167	19	116	23.3906	105.677	81	2	118.889	0.0109364
XP_012992300.1	XP_012992300.1	serum albumin 2 [Esox lucius]	68194	6.2124	99.4455	14	52	39.8361	80.7417	51	2	106.868	0.012555
SBP73549.1	SBP73549.1	serum response factor [Nothobranchius kadleci]	44670	5.7393	99.3853	8	16	37.9391	74.8379	61	1	96.4036	0.0120969
XP_040908465.1	XP_040908465.1	serum response factor-binding protein 1 [Toxotes jaculatrix]	64069	7.2495	99.3579	10	75	23.3449	78.0722	42	0	112.194	0.0121
XP_044046218.1	XP_044046218.1	serum response factor-like isoform X4 [Siniperca chuatsi]	43880	6.3413	99.2522	6	19	41.9811	100.401	23	0	123.267	0.0129459
NP_783165.1	NP_783165.1	WAP, Kazal, immunoglobulin, Kunitz and NTR domain-containing protein 2 isoform 1 precursor [Homo sapiens]	63898	5.7935	99.23	15	34	49.8264	100.66	56	1	113.694	0.0135495
XP_042180912.1	XP_042180912.1	fibulin-2-like [Oncorhynchus tshawytscha]	159741	5.5605	99.1753	31	106	43.0962	79.4303	137	3	110.122	0.0117055
XP_042589986.1	XP_042589986.1	LOW QUALITY PROTEIN: fibulin-2 [Cyprinus carpio]	156621	4.9336	99.0713	21	100	27.849	99.7073	81	3	115.395	0.0119807
XP_041759779.1	XP_041759779.1	serum response factor-binding protein 1-like [Coregonus clupeaformis]	68512	5.751	98.9001	12	55	26.0518	73.6463	49	1	109.046	0.0107228
XP_037539894.1	XP_037539894.1	fibulin-2 [Nematolebias whitei]	128403	5.3364	98.7556	20	85	30.4199	78.6882	84	1	112.08	0.0129215
XP_017564166.1	XP_017564166.1	serum response factor-binding protein 1 [Pygocentrus nattereri]	77430	6.29	98.6636	22	69	33.6207	106.867	70	0	116.12	0.0116752
XP_023139961.1	XP_023139961.1	fibulin-1 isoform X2 [Amphiprion ocellaris]	73835	4.8135	98.5044	19	47	38.5185	95.3641	98	1	103.529	0.0125025
KAF7652290.1	KAF7652290.1	hypothetical protein LDENG_00098660, partial [Lucifuga dentata]	154075	6.5435	98.4548	24	121	26.5025	115.889	90	0	110.633	0.0120439
XP_042076706.1	XP_042076706.1	CD109 antigen isoform X1 [Haplochromis burtoni]	154769	5.6836	98.1147	19	87	31.7764	105.514	58	2	102.241	0.0102049
XP_007908084.2	XP_007908084.2	LOW QUALITY PROTEIN: complement C4 [Callorhinchus milii]	192477	6.29	97.7031	33	141	28.9505	95.8993	112	1	103.018	0.0126927
XP_031143073.1	XP_031143073.1	serum response factor-binding protein 1 [Sander lucioperca]	63690	6.6797	96.8997	19	80	29.3706	111.153	78	0	119.904	0.011377
XP_029578185.1	XP_029578185.1	complement C5 isoform X1 [Salmo trutta]	193392	6.7778	96.8204	27	138	23.8068	117.121	118	1	114.589	0.013079
XP_035376185.1	XP_035376185.1	fibulin-2 isoform X2 [Electrophorus electricus]	146892	4.812	96.6211	35	88	43.7406	83.7066	145	4	110.122	0.0129462
KAF4077852.1	KAF4077852.1	hypothetical protein AMELA_G00192780 [Ameiurus melas]	126259	5.1021	96.543	21	87	34.0611	87.6795	79	1	109.951	0.0120418
XP_036386788.1	XP_036386788.1	fibulin-2 [Megalops cyprinoides]	134961	4.6567	96.4047	26	83	42.5514	86.3615	93	0	113.521	0.0117473
XP_041838069.1	XP_041838069.1	complement C3-like [Melanotaenia boesemani]	187114	6.854	95.9759	30	147	31.295	101.799	138	5	108.748	0.012214
KAG7478102.1	KAG7478102.1	hypothetical protein MATL_G00076740, partial [Megalops atlanticus]	150727	4.8018	95.4267	25	94	33.678	89.253	91	0	114.842	0.0118413
KAF3689349.1	KAF3689349.1	Fibulin-2 [Channa argus]	169124	4.8604	95.1245	29	111	37.2793	91.0491	117	3	118.072	0.0124859
XP_031731261.1	XP_031731261.1	fibulin-2-like isoform X1 [Anarrhichthys ocellatus]	149502	5.4873	94.8054	26	92	37.9133	99.3208	92	3	114.611	0.0120734
XP_041811718.1	XP_041811718.1	serum response factor-binding protein 1 [Chelmon rostratus]	65351	6.1348	94.7914	16	71	26.2887	83.3517	74	1	124.966	0.0114819
XP_019950555.1	XP_019950555.1	PREDICTED: alpha-2-macroglobulin-like isoform X3 [Paralichthys olivaceus]	171013	6.0615	94.0778	20	100	28.3688	93.0503	85	1	111.248	0.0114786
XP_020443114.1	XP_020443114.1	complement C3 [Monopterus albus]	186927	7.708	93.5195	29	138	24.6707	106.247	160	1	112.257	0.0121157
XP_032379504.1	XP_032379504.1	fibulin-1-like isoform X2 [Etheostoma spectabile]	73845	4.8076	93.2885	19	44	48.8922	83.818	83	4	100.212	0.0122082
XP_035646668.1	XP_035646668.1	fibulin-1 isoform X3 [Oncorhynchus keta]	73634	4.7212	93.2499	22	48	57.0797	100.744	88	2	108.503	0.0121317
XP_035492185.1	XP_035492185.1	serum response factor-like isoform X6 [Scophthalmus maximus]	41397	6.6592	93.1546	5	15	22.7273	70.2744	20	0	95.2763	0.0123268
XP_017337713.1	XP_017337713.1	PREDICTED: serum response factor-binding protein 1 [Ictalurus punctatus]	77545	5.2134	93.0156	19	71	28.4682	62.8318	79	1	113.594	0.0124536
XP_029921188.1	XP_029921188.1	complement C3-like [Myripristis murdjan]	168209	5.7671	92.9581	23	127	31.117	86.5481	102	0	110.792	0.0127941
KAF5155080.1	KAF5155080.1	hypothetical protein HST_G00213280 [Hippoglossus stenolepis]	117898	6.1699	92.8984	19	82	28.8407	112.445	82	0	114.849	0.0133764
KAB5567906.1	KAB5567906.1	hypothetical protein PHYPO_G00238180 [Pangasianodon hypophthalmus]	160556	6.1465	92.8734	20	90	32.6923	107.725	83	1	112.896	0.0126487
XP_033480279.1	XP_033480279.1	complement C3-like [Epinephelus lanceolatus]	200003	6.5991	92.8037	19	143	22.067	87.8527	88	2	112.671	0.0126316
XP_034455248.1	XP_034455248.1	serum response factor-binding protein 1 isoform X1 [Hippoglossus hippoglossus]	68324	6.1479	92.7424	9	80	20.132	49.2229	44	0	97.4859	0.0129434
XP_035804779.1	XP_035804779.1	CD109 antigen-like isoform X2 [Amphiprion ocellaris]	156096	5.5342	92.7202	22	81	41.6254	101.713	90	2	118.383	0.0127399
XP_042367202.1	XP_042367202.1	fibulin-1-like [Plectropomus leopardus]	75463	4.9849	92.7165	15	50	49.4949	79.7679	83	1	114.156	0.0118585
XP_036961126.1	XP_036961126.1	fibulin-2-like [Acanthopagrus latus]	132362	5.1328	92.7135	34	87	39.2531	87.463	144	1	113.263	0.012287
XP_024656400.1	XP_024656400.1	alpha-2-macroglobulin-like [Maylandia zebra]	159317	5.2046	92.5961	15	91	23.8227	97.1568	61	0	112.613	0.0117174
XP_036803596.1	XP_036803596.1	complement C3-like [Oncorhynchus mykiss]	170235	6.0293	92.2362	26	128	30.6989	97.4382	121	4	104.04	0.0126623
KAF5161917.1	KAF5161917.1	hypothetical protein HST_G00144080 [Hippoglossus stenolepis]	206907	6.5903	92.2014	17	122	16.3881	104.231	80	0	108.358	0.0113858
KAA8588430.1	KAA8588430.1	hypothetical protein FQN60_001624, partial [Etheostoma spectabile]	130460	5.9736	92.1286	23	92	41.8976	116.558	108	3	113.848	0.0123562
XP_041129580.1	XP_041129580.1	fibulin-2-like isoform X2 [Polyodon spathula]	134101	4.314	92.1187	36	96	39.5677	85.4293	168	5	117.706	0.0128341
XP_033986006.1	XP_033986006.1	venom factor-like [Trematomus bernacchii]	197788	6.1904	91.8402	20	145	23.9118	110.966	86	3	113.185	0.0126085
PWA26017.1	PWA26017.1	hypothetical protein CCH79_00001432 [Gambusia affinis]	68482	6.9023	91.5143	10	25	35.8974	66.0683	47	2	94.4837	0.0109045
KAA8591682.1	KAA8591682.1	hypothetical protein FQN60_017056 [Etheostoma spectabile]	64959	5.4492	91.2944	9	47	32.2581	92.4623	39	0	114.967	0.012303
XP_008288899.1	XP_008288899.1	PREDICTED: fibulin-2 [Stegastes partitus]	143266	5.1343	91.1436	18	84	26.7176	96.3623	80	1	112.394	0.0139317
XP_035635800.1	XP_035635800.1	LOW QUALITY PROTEIN: C3 and PZP-like alpha-2-macroglobulin domain-containing protein 8 [Oncorhynchus keta]	206633	5.8916	91.0155	22	112	25.9279	97.5699	99	2	113.512	0.0120258
XP_044028433.1	XP_044028433.1	serum response factor-binding protein 1 [Siniperca chuatsi]	64489	9.5522	90.9105	20	68	32.2862	115.487	76	1	117.684	0.0120889
XP_036374009.1	XP_036374009.1	fibulin-1-like [Megalops cyprinoides]	74786	4.7681	90.8638	20	43	51.7493	103.078	85	1	124.093	0.0118275
XP_035857650.1	XP_035857650.1	fibulin-2 [Sander lucioperca]	146015	4.8032	90.7055	26	90	32.0755	75.9522	119	1	110.04	0.0121895
XP_032418017.1	XP_032418017.1	complement C3-like isoform X2 [Xiphophorus hellerii]	185852	6.6636	90.6627	33	138	32.6297	98.618	170	5	111.864	0.0125638
XP_032881936.1	XP_032881936.1	CD109 antigen [Amblyraja radiata]	160964	5.0039	90.5977	21	82	27.304	110.337	69	2	114.394	0.0129137
KAG5830667.1	KAG5830667.1	hypothetical protein ANANG_G00313080 [Anguilla anguilla]	73334	5.0273	90.2803	17	46	44.4609	104.328	54	1	113.671	0.0122609
XP_033985885.1	XP_033985885.1	cobra venom factor-like [Trematomus bernacchii]	195260	6.5493	89.9129	14	139	15.1637	84.078	47	2	106.502	0.0124096
TDH15902.1	TDH15902.1	hypothetical protein EPR50_G00014390 [Perca flavescens]	167683	6.0894	89.8425	27	127	32.9801	108.454	112	2	118.041	0.0117262
XP_035655438.1	XP_035655438.1	complement C3-like [Oncorhynchus keta]	184257	6.9067	89.7045	28	138	26.1108	102.332	143	3	114.238	0.0123615
KAF4107435.1	KAF4107435.1	hypothetical protein G5714_011799 [Onychostoma macrolepis]	150735	4.9995	89.6641	27	93	39.631	76.3553	147	2	106.781	0.0120557
KAF4086026.1	KAF4086026.1	hypothetical protein AMELA_G00101400 [Ameiurus melas]	142628	5.4727	89.564	21	74	40.8418	93.4496	61	0	115.347	0.0126849
XP_034731385.1	XP_034731385.1	neuronal pentraxin-1 isoform X2 [Etheostoma cragini]	67087	5.6602	89.3573	14	47	26.9294	84.3237	52	1	108.691	0.01269
XP_030599944.1	XP_030599944.1	alpha-2-macroglobulin-like isoform X3 [Archocentrus centrarchus]	164793	5.7407	89.1604	27	96	32.9293	115.009	126	1	106.792	0.0117676
XP_036419632.1	XP_036419632.1	complement C3-like [Colossoma macropomum]	183578	6.9697	89.1253	31	147	29.2298	93.0074	135	3	106.16	0.0122618
XP_031710038.1	XP_031710038.1	serum response factor-binding protein 1 isoform X2 [Anarrhichthys ocellatus]	62370	8.9429	89.0096	24	70	36.7089	118.437	73	3	120.156	0.0124254
XP_029965690.1	XP_029965690.1	CD109 antigen [Salarias fasciatus]	158729	4.5015	89.0079	19	69	35.5709	98.0275	74	1	96.8224	0.0122
XP_041641340.1	XP_041641340.1	complement C3-like isoform X2 [Cheilinus undulatus]	198172	6.4175	88.9262	26	151	23.3655	112.375	86	1	118.504	0.0125833
XP_021469459.2	XP_021469459.2	complement C3-like [Oncorhynchus mykiss]	183800	6.6387	88.8672	25	133	22.229	93.8322	115	3	113.292	0.012553
XP_033487969.1	XP_033487969.1	alpha-2-macroglobulin-like isoform X2 [Epinephelus lanceolatus]	126984	5.5034	88.7786	17	67	31.4558	90.5107	71	2	117.853	0.0110704
XP_019950553.1	XP_019950553.1	PREDICTED: alpha-2-macroglobulin-like isoform X1 [Paralichthys olivaceus]	173373	5.9517	88.6919	20	102	28.9624	93.2261	91	1	112.055	0.0113853
XP_033961983.1	XP_033961983.1	complement C3-like isoform X1 [Pseudochaenichthys georgianus]	166931	6.334	88.6075	20	133	22.6578	121.267	64	0	122.695	0.0121112
XP_020479794.1	XP_020479794.1	fibulin-1 isoform X1 [Monopterus albus]	75940	4.8867	88.5299	21	56	52.7457	90.7554	71	1	109.098	0.0131435
XP_037619811.1	XP_037619811.1	complement C3-like isoform X3 [Sebastes umbrosus]	185033	5.937	88.4883	18	139	15.6401	108.297	93	2	110.582	0.0132606
TNN38206.1	TNN38206.1	Serum response factor-binding protein 1 [Liparis tanakae]	63209	4.834	88.4862	14	62	35.7143	93.9157	63	0	111.984	0.0122074
XP_029292371.1	XP_029292371.1	fibulin-2-like [Cottoperca gobio]	133291	5.3203	88.4765	31	83	39.1881	65.2818	123	1	109.609	0.0123893
XP_037318797.1	XP_037318797.1	alpha-2-macroglobulin-like [Pungitius pungitius]	158479	5.5093	88.4393	26	107	35.6202	104.339	96	1	116.963	0.0127503
XP_041960866.1	XP_041960866.1	complement C3-like isoform X3 [Alosa sapidissima]	184028	6.6694	88.3588	31	142	33.0694	83.5652	123	3	109.448	0.0121544
XP_029950703.1	XP_029950703.1	complement C3-like [Salarias fasciatus]	185754	5.584	88.3486	20	139	25.7246	104.17	96	2	107.201	0.0134603
XP_036422096.1	XP_036422096.1	LOW QUALITY PROTEIN: serum response factor-binding protein 1 [Colossoma macropomum]	78029	6.0352	88.2555	12	71	20.8274	84.1916	69	1	112.072	0.0128882
XP_039469668.1	XP_039469668.1	complement C3-like [Oreochromis aureus]	185760	5.978	88.0905	26	139	22.9192	111.249	97	2	119.905	0.0127284
XP_030274915.1	XP_030274915.1	complement C3-like isoform X1 [Sparus aurata]	186258	6.2417	87.9338	34	142	28.0912	99.3469	159	5	107.485	0.0130704
XP_003971978.3	XP_003971978.3	complement C3-like isoform X3 [Takifugu rubripes]	185539	5.8477	87.6816	20	135	18.0338	101.443	93	4	111.007	0.0114714
TDG97260.1	TDG97260.1	hypothetical protein EPR50_G00224200 [Perca flavescens]	56884	6.3032	87.565	5	31	23.1707	88.9939	24	0	115.438	0.013674
XP_029305014.1	XP_029305014.1	serum response factor isoform X4 [Cottoperca gobio]	60164	8.0171	87.4672	8	21	25.2577	101.85	24	0	106.98	0.0117402
XP_043876237.1	XP_043876237.1	fibulin-1-like isoform X2 [Solea senegalensis]	71915	5.1445	87.1866	14	43	39.0318	66.6747	60	0	128.88	0.0132637
XP_024291842.1	XP_024291842.1	complement C3 [Oncorhynchus tshawytscha]	184212	6.9243	86.9192	25	138	22.0329	96.8261	127	4	110.424	0.011961
XP_028450259.1	XP_028450259.1	complement C3-like [Perca flavescens]	184830	5.9312	86.7923	27	143	30.8761	108.015	125	3	116.774	0.0118128
XP_034095863.1	XP_034095863.1	alpha-2-macroglobulin-like [Gymnodraco acuticeps]	161872	5.0771	86.6832	17	103	20.453	119.362	78	1	107.932	0.011978
XP_029131302.1	XP_029131302.1	serum response factor-like [Labrus bergylta]	49374	6.3354	86.6424	5	19	23.5169	28.0416	14	1	101.625	0.0129737
PNJ37129.1	PNJ37129.1	FBLN2 isoform 1 [Pongo abelii]	131527	4.5806	86.5445	27	77	42.6016	96.2113	119	2	112.377	0.0124304
XP_040007994.1	XP_040007994.1	fibulin-2-like isoform X2 [Xiphias gladius]	118173	4.8369	86.4534	22	69	43.8433	86.6016	101	3	114.923	0.0125993
XP_034059074.1	XP_034059074.1	LOW QUALITY PROTEIN: CD109 antigen-like [Gymnodraco acuticeps]	155461	4.7505	86.2245	23	80	31.4367	92.5438	97	1	110.612	0.0121263
XP_026795914.2	XP_026795914.2	complement C5 [Pangasianodon hypophthalmus]	212910	6.7939	86.0921	35	152	30	93.0278	144	2	109.749	0.011535
KAF4086014.1	KAF4086014.1	hypothetical protein AMELA_G00101440 [Ameiurus melas]	160048	5.5605	85.6059	17	85	31.0585	67.9991	74	0	118.101	0.0122125
XP_028998559.1	XP_028998559.1	complement C3-like isoform X1 [Betta splendens]	187612	6.0146	85.4698	37	142	31.9833	102.731	158	3	111.956	0.0125247
KAG5274054.1	KAG5274054.1	hypothetical protein AALO_G00158640 [Alosa alosa]	74182	4.6245	85.272	17	49	46.2099	103.001	78	0	110.949	0.0113397
XP_041924557.1	XP_041924557.1	alpha-2-macroglobulin-like isoform X2 [Alosa sapidissima]	154861	5.9048	84.923	7	85	9.3551	112.722	55	0	106.995	0.0112952
XP_008299862.1	XP_008299862.1	PREDICTED: serum response factor-like [Stegastes partitus]	49045	6.9756	84.7963	8	18	37.8661	90.3919	37	0	115.022	0.0122163
XP_013870617.1	XP_013870617.1	PREDICTED: serum response factor isoform X3 [Austrofundulus limnaeus]	43963	8.9561	84.7359	7	20	33.4112	28.2635	19	1	78.7171	0.0141655
XP_026989609.1	XP_026989609.1	LOW QUALITY PROTEIN: serum response factor-binding protein 1 [Tachysurus fulvidraco]	76344	5.4697	84.6819	14	66	23.0428	85.9042	49	0	110.889	0.0125744
XP_029298575.1	XP_029298575.1	serum response factor-binding protein 1 [Cottoperca gobio]	71144	5.9048	84.6647	13	56	21.4286	76.5085	66	4	104.302	0.013207
XP_028254422.1	XP_028254422.1	serum response factor-binding protein 1 isoform X2 [Parambassis ranga]	66826	8.7231	84.5317	13	64	15.3322	94.1322	44	0	121.37	0.0134074
XP_019936936.1	XP_019936936.1	PREDICTED: C3 and PZP-like alpha-2-macroglobulin domain-containing protein 8 [Paralichthys olivaceus]	208001	6.0322	84.3912	24	118	26.5667	110.233	92	0	114.227	0.0115942
XP_038816177.1	XP_038816177.1	serum response factor-like isoform X2 [Salvelinus namaycush]	58348	9.186	84.2996	9	21	25.3546	92.7242	27	2	100.232	0.0126031
XP_029533080.1	XP_029533080.1	CD109 antigen isoform X3 [Oncorhynchus nerka]	155965	4.686	83.9889	23	78	28.9174	105.12	98	3	100.103	0.0117403
XP_036421057.1	XP_036421057.1	complement C3-like isoform X2 [Colossoma macropomum]	197407	6.3457	83.9737	36	138	29.8592	98.2137	154	4	108.081	0.0133041
AAQ74974.1	AAQ74974.1	complement C3 [Ctenopharyngodon idella]	187995	6.3223	83.9532	32	144	25.3429	105.992	109	2	113.403	0.0118135
XP_037619820.1	XP_037619820.1	complement C3-like isoform X7 [Sebastes umbrosus]	178338	6.334	83.9443	20	137	20.5128	101.993	96	3	103.952	0.0128437
XP_008431985.1	XP_008431985.1	PREDICTED: complement C3-like [Poecilia reticulata]	170379	6.3926	83.8643	28	125	30.0395	100.609	126	1	110.693	0.0119911
XP_014025202.1	XP_014025202.1	C3 and PZP-like alpha-2-macroglobulin domain-containing protein 8 isoform X1 [Salmo salar]	207030	5.7598	83.8361	21	112	22.4973	104.459	76	0	122.414	0.0122564
XP_029919463.1	XP_029919463.1	serum response factor-binding protein 1 [Myripristis murdjan]	61346	9.7134	83.7363	12	57	26.1426	80.8007	59	1	98.4798	0.014245
XP_038570642.1	XP_038570642.1	serum response factor-like isoform X4 [Micropterus salmoides]	50116	8.5122	83.6004	6	18	26.3485	36.3452	43	0	98.1331	0.0114535
XP_029288180.1	XP_029288180.1	fibulin-2-like isoform X1 [Cottoperca gobio]	149630	5.332	83.5337	27	100	41.857	91.9686	98	1	110.833	0.011379
AWO98499.1	AWO98499.1	Alpha-2-macroglobulin [Scophthalmus maximus]	214379	5.2163	83.5173	14	133	18.4743	88.9564	75	2	113.705	0.0124337
KAG7321945.1	KAG7321945.1	hypothetical protein KOW79_014803 [Hemibagrus wyckioides]	164978	6.6973	83.3833	23	95	29.144	102.258	102	0	111.06	0.01106
AIA08688.1	AIA08688.1	complement component C3 [Oplegnathus fasciatus]	186556	5.7217	83.3647	33	138	32.8322	96.2122	139	4	111.36	0.0122003
KAF7708454.1	KAF7708454.1	hypothetical protein HF521_017511 [Silurus meridionalis]	192704	6.4453	83.2961	41	145	38.9603	118.932	140	1	120.601	0.0113723
AGU16534.1	AGU16534.1	complement C3 [Carassius gibelio]	184696	6.252	82.9247	27	133	26.0158	100.409	113	1	110.712	0.0124641
XP_013855628.1	XP_013855628.1	PREDICTED: alpha-2-macroglobulin-like, partial [Austrofundulus limnaeus]	159814	4.8574	82.7568	16	84	31.9531	120.785	68	2	125.336	0.00994779
KAG7469602.1	KAG7469602.1	hypothetical protein MATL_G00130660 [Megalops atlanticus]	196297	6.9668	82.6051	22	137	27.8438	118.155	70	1	122.067	0.0129425
XP_039977631.1	XP_039977631.1	serum response factor-binding protein 1 [Xiphias gladius]	65516	5.978	82.578	18	82	37.8007	123.163	61	0	122.852	0.0119413
XP_042174730.1	XP_042174730.1	complement C4-B [Oncorhynchus tshawytscha]	192724	6.1685	82.4999	21	123	24.42	99.3637	104	1	113.658	0.0124165
XP_031139391.1	XP_031139391.1	alpha-2-macroglobulin isoform X4 [Sander lucioperca]	163733	5.3877	82.4654	22	94	32.1163	126.958	61	1	121.959	0.0127911
XP_029593064.1	XP_029593064.1	complement C3-like [Salmo trutta]	168784	6.1011	82.3608	29	129	28.6934	105.846	147	3	111.49	0.0132631
KAF6729241.1	KAF6729241.1	Complement C3 [Oryzias melastigma]	186116	6.3384	82.2977	26	143	24.2333	107.839	87	0	122.699	0.0118567
KAF0035428.1	KAF0035428.1	hypothetical protein F2P81_013186 [Scophthalmus maximus]	152274	4.9922	82.2789	36	96	44.733	82.47	136	6	113.431	0.0120652
XP_035020395.1	XP_035020395.1	LOW QUALITY PROTEIN: complement C4-B [Hippoglossus stenolepis]	190723	7.1689	82.2358	31	126	33.5677	97.2826	135	2	119.156	0.0124048
XP_032446237.1	XP_032446237.1	alpha-2-macroglobulin-like protein 1 isoform X1 [Xiphophorus hellerii]	162983	5.0947	81.8111	26	114	29.6547	88.4505	119	1	113.717	0.0129347
XP_035390425.1	XP_035390425.1	complement C3-like [Electrophorus electricus]	183751	6.2124	81.7364	35	139	32.7273	76.664	168	7	105.372	0.0134228
XP_012673781.1	XP_012673781.1	cytosolic non-specific dipeptidase [Clupea harengus]	52981	5.4082	81.6281	10	45	27.0042	97.6056	45	0	117.064	0.0158103
XP_023855818.1	XP_023855818.1	CD109 antigen [Salvelinus alpinus]	160561	4.8823	81.619	27	86	35.0173	92.2057	108	4	104.908	0.0124155
XP_043108811.1	XP_043108811.1	fibulin-2 isoform X2 [Puntigrus tetrazona]	151323	4.9629	81.588	30	94	50.2206	93.6289	144	0	114.808	0.0133877
XP_036453980.1	XP_036453980.1	alpha-2-macroglobulin-like isoform X2 [Colossoma macropomum]	157854	5.4551	81.4964	24	77	33.8287	110.098	81	2	122.252	0.0123412
XP_043915971.1	XP_043915971.1	serum response factor isoform X3 [Protopterus annectens]	53323	7.9922	81.4611	10	17	59.322	70.6517	60	2	101.667	0.0130098
KAG7244342.1	KAG7244342.1	hypothetical protein INR49_004042 [Caranx melampygus]	36673	9.624	81.3213	6	24	41.6667	110.013	28	0	118.502	0.0133473
XP_046716486.1	XP_046716486.1	small serum protein 2-like isoform X3 [Silurus meridionalis]	11741	7.9585	81.0744	4	6	47.2222	52.4359	15	1	106.403	0.0115552
XP_030282667.1	XP_030282667.1	fibulin-1-like isoform X2 [Sparus aurata]	73822	4.7036	80.8966	22	49	45.4277	99.6112	85	0	112.366	0.011571
XP_020788827.1	XP_020788827.1	LOW QUALITY PROTEIN: C3 and PZP-like alpha-2-macroglobulin domain-containing protein 8 [Boleophthalmus pectinirostris]	206666	6.3647	80.6373	21	109	25.9579	103.645	98	1	116.533	0.0121437
KPP70264.1	KPP70264.1	pentraxin fusion protein-like [Scleropages formosus]	30542	5.5649	80.2134	5	20	29.1045	95.8977	17	1	111.911	0.0133392
XP_036067512.1	XP_036067512.1	complement C3 isoform X4 [Oryzias melastigma]	183953	5.4478	80.1718	31	144	26.816	112.045	111	1	120.193	0.0126688
XP_033969721.1	XP_033969721.1	complement C3-like isoform X1 [Trematomus bernacchii]	154790	6.0059	80.1117	32	127	30.3688	109.031	113	5	111.038	0.0130661
XP_035515263.1	XP_035515263.1	venom factor-like [Morone saxatilis]	199737	6.2798	79.9849	26	147	25.3093	119.24	85	2	114.833	0.0122092
XP_041965222.1	XP_041965222.1	fibulin-1 isoform X3 [Alosa sapidissima]	74177	4.5967	79.9647	15	48	37.172	102.825	66	0	104.644	0.0121137
XP_037104618.1	XP_037104618.1	C3 and PZP-like alpha-2-macroglobulin domain-containing protein 8 isoform X3 [Syngnathus acus]	206879	6.4116	79.8102	21	125	23.8325	96.62	63	0	118.912	0.0106797
XP_042156573.1	XP_042156573.1	CD109 antigen [Oncorhynchus tshawytscha]	160323	4.8677	79.7944	26	87	31.2022	100.399	83	4	107.546	0.0126441
XP_038854836.1	XP_038854836.1	C3 and PZP-like alpha-2-macroglobulin domain-containing protein 8 [Salvelinus namaycush]	205447	5.7231	79.7212	15	114	18.1818	105.55	51	0	129.326	0.0116179
XP_039865942.1	XP_039865942.1	serum response factor-like isoform X2 [Simochromis diagramma]	46735	5.5547	79.6783	5	21	20.1774	12.6702	27	0	98.977	0.0123875
KAG2465980.1	KAG2465980.1	ALBU1 protein, partial [Polypterus senegalus]	68075	5.7026	79.6168	12	50	27.2277	86.8464	67	2	102.163	0.0122629
XP_037637530.1	XP_037637530.1	serum response factor b isoform X10 [Sebastes umbrosus]	47665	9.6226	79.6034	13	23	42.2414	73.0137	38	1	108.982	0.0122933
XP_011475593.1	XP_011475593.1	fibulin-2 [Oryzias latipes]	130385	5.7158	79.6029	26	96	26.6047	73.0589	106	2	111.987	0.0129467
XP_005451102.1	XP_005451102.1	fibulin-1 isoform X2 [Oreochromis niloticus]	73280	4.9219	79.3956	20	46	39.8507	95.9915	86	1	110.177	0.0122257
XP_041648096.1	XP_041648096.1	C3 and PZP-like alpha-2-macroglobulin domain-containing protein 8 [Cheilinus undulatus]	207977	6.1099	79.2042	18	118	23.9572	90.3576	70	0	108.228	0.0100888
XP_037619833.1	XP_037619833.1	complement C3-like [Sebastes umbrosus]	104694	5.9854	79.0848	10	77	17.0032	89.8208	40	0	103.877	0.014857
XP_030227737.1	XP_030227737.1	C3 and PZP-like alpha-2-macroglobulin domain-containing protein 8 [Gadus morhua]	207384	6.3149	79.0638	20	121	20.0107	115.202	74	0	121.783	0.0110326
XP_034382531.1	XP_034382531.1	fibulin-1-like isoform X1 [Cyclopterus lumpus]	97608	5.9707	78.9692	14	56	29.1525	81.6873	71	1	104.114	0.0121477
XP_042079718.1	XP_042079718.1	complement C4 [Haplochromis burtoni]	191450	7.002	78.7908	27	120	27.5089	94.8291	133	1	106.587	0.0122472
XP_024120577.1	XP_024120577.1	complement C3 [Oryzias melastigma]	198817	6.5874	78.6787	27	149	22.3476	108.512	91	1	115.971	0.0117193
XP_043871926.1	XP_043871926.1	complement C3-like [Solea senegalensis]	184418	6.23	78.3457	33	141	25.6364	82.2029	169	4	104.806	0.0116895
XP_032446216.1	XP_032446216.1	alpha-2-macroglobulin-like isoform X2 [Xiphophorus hellerii]	159416	5.1797	78.3244	17	94	28.75	80.1855	101	1	106.942	0.0116036
XP_014265944.1	XP_014265944.1	complement C3 [Maylandia zebra]	188351	6.1699	78.3216	21	127	18.025	94.6527	77	1	110.197	0.0122361
XP_039643072.1	XP_039643072.1	LOW QUALITY PROTEIN: alpha-2-macroglobulin-like protein 1 [Perca fluviatilis]	161072	4.6143	78.2744	20	94	22.7397	94.6511	106	1	110.633	0.0118192
XP_034147460.1	XP_034147460.1	alpha-2-macroglobulin-like [Esox lucius]	160166	6.063	78.2155	13	92	21.7483	105.015	55	2	104.464	0.011906
XP_042361245.1	XP_042361245.1	fibulin-2-like [Plectropomus leopardus]	145259	5.71	78.1109	26	91	40.1968	100.694	119	2	119.258	0.011409
XP_023256049.1	XP_023256049.1	fibulin-1-like [Seriola lalandi dorsalis]	74095	4.8149	78.0187	16	48	33.2349	100.859	70	0	105.632	0.0124471
KAF4088334.1	KAF4088334.1	hypothetical protein AMELA_G00081170 [Ameiurus melas]	191510	6.416	78.0074	32	139	30.445	80.8736	121	0	111.015	0.0125052
XP_035858776.1	XP_035858776.1	fibulin-1 isoform X2 [Sander lucioperca]	73674	4.7446	77.9894	18	43	45.3333	116.021	72	0	103.031	0.0123424
XP_039885490.1	XP_039885490.1	complement C4-B-like [Simochromis diagramma]	190570	7.1162	77.9066	19	132	16.8246	95.8025	90	1	111.024	0.0122522
XP_020790561.1	XP_020790561.1	fibulin-1-like isoform X2 [Boleophthalmus pectinirostris]	74298	4.7944	77.7727	21	46	39.7341	85.4512	72	2	110.571	0.0115118
KAF4118188.1	KAF4118188.1	hypothetical protein G5714_000239 [Onychostoma macrolepis]	185679	5.9414	77.7234	24	142	21.1353	119.013	107	2	120.962	0.0123628
KAG8010018.1	KAG8010018.1	Neuronal pentraxin-1 [Nibea albiflora]	51675	6.3164	77.566	7	37	20.6316	108.518	25	0	114.272	0.0110165
XP_033498035.1	XP_033498035.1	CD109 antigen-like [Epinephelus lanceolatus]	153443	5.1021	77.4449	23	85	36.8799	118.371	98	0	113.98	0.0128731
XP_034737180.1	XP_034737180.1	C3 and PZP-like alpha-2-macroglobulin domain-containing protein 8 isoform X2 [Etheostoma cragini]	200849	6.0293	77.4079	22	115	26.9188	91.2148	87	1	109.902	0.0118545
XP_032366362.1	XP_032366362.1	alpha-2-macroglobulin isoform X5 [Etheostoma spectabile]	163412	5.2324	77.3771	23	94	32.2733	103.916	95	2	107.094	0.0122495
XP_033835095.1	XP_033835095.1	serum response factor b isoform X4 [Periophthalmus magnuspinnatus]	54263	6.4028	77.3589	6	23	19.0566	13.3323	46	0	92.6988	0.0124543
KAF6737183.1	KAF6737183.1	Serum deprivation-response protein [Oryzias melastigma]	43765	4.4575	77.0459	8	22	32.4808	89.2966	35	2	103.48	0.0127065
XP_040022081.1	XP_040022081.1	neuronal pentraxin-1 [Gasterosteus aculeatus aculeatus]	65461	5.4023	76.9942	11	47	24.0803	93.5228	35	1	111.851	0.0123502
XP_036964161.1	XP_036964161.1	fibulin-1 isoform X2 [Acanthopagrus latus]	74097	4.6523	76.9937	20	48	41.8262	97.0543	71	1	108.891	0.0113457
KAE8300820.1	KAE8300820.1	Complement C3 Complement C3 beta chain Complement C3 alpha chain [Larimichthys crocea]	158484	7.144	76.645	22	126	24.8237	100.634	85	1	103.166	0.0134331
XP_035501554.1	XP_035501554.1	fibulin-2-like [Scophthalmus maximus]	133326	5.3306	76.6442	28	92	38.398	81.956	121	3	117.539	0.0121849
KAA0707653.1	KAA0707653.1	Fibulin-2 [Triplophysa tibetana]	143510	4.9702	76.4811	30	85	40.3387	95.3173	88	1	110.785	0.0122974
XP_030600176.1	XP_030600176.1	alpha-2-macroglobulin-like [Archocentrus centrarchus]	75826	5.3423	76.4306	9	37	35.277	100.045	29	1	118.419	0.0122818
XP_035000537.1	XP_035000537.1	LOW QUALITY PROTEIN: CD109 antigen [Hippoglossus stenolepis]	160922	4.8647	76.4057	26	77	41.7522	100.577	105	3	119.174	0.0127722
XP_010882260.2	XP_010882260.2	fibulin-1 isoform X2 [Esox lucius]	75193	5.061	76.4005	19	46	51.0116	92.1191	88	1	105.854	0.0122494
XP_042573189.1	XP_042573189.1	complement C3-like isoform X3 [Cyprinus carpio]	184418	6.375	76.3874	30	141	30.4189	98.966	149	3	114.183	0.0122868
XP_035260738.1	XP_035260738.1	complement C3-like [Anguilla anguilla]	182428	6.0352	76.3296	37	133	33.1695	89.1887	136	1	108.368	0.0129333
XP_035492438.1	XP_035492438.1	complement C3-like [Scophthalmus maximus]	185585	6.249	76.0055	14	138	12.7262	87.8952	63	2	115.202	0.0134357
TWW57860.1	TWW57860.1	C3 and PZP-like alpha-2-macroglobulin domain-containing protein 8 [Takifugu flavidus]	200460	6.0146	75.8819	15	112	22.475	111.471	69	1	120.789	0.0122425
XP_039659182.1	XP_039659182.1	complement C3-like [Perca fluviatilis]	183602	6.0103	75.8389	32	126	31.5949	97.9919	145	5	109.546	0.0129889
XP_013129721.1	XP_013129721.1	LOW QUALITY PROTEIN: complement C3 [Oreochromis niloticus]	156310	6.4087	75.668	25	114	32.5232	79.0568	112	3	105.817	0.0125641
XP_037334096.1	XP_037334096.1	fibulin-2-like [Pungitius pungitius]	130951	5.1812	75.6285	30	100	46.3253	104.963	131	4	111.781	0.0115531
KAG7455868.1	KAG7455868.1	hypothetical protein MATL_G00245510 [Megalops atlanticus]	72954	4.7769	75.5917	19	40	50.4451	89.4157	78	1	125.379	0.0124909
XP_029950706.1	XP_029950706.1	complement C3-like [Salarias fasciatus]	185862	5.6206	75.4404	18	136	24.3814	102.114	74	2	108.146	0.0135215
XP_029561298.1	XP_029561298.1	complement C3-like isoform X4 [Salmo trutta]	168239	6.4131	75.3617	26	123	23.2	102.43	125	2	114.479	0.012519
XP_042622412.1	XP_042622412.1	fibulin-2-like [Cyprinus carpio]	151180	4.957	75.3482	29	85	33.6772	76.7403	108	3	107.753	0.0124522
XP_035763651.1	XP_035763651.1	complement C3-like, partial [Neolamprologus brichardi]	116400	6.0352	75.2465	12	85	21.8235	130.125	44	0	111.469	0.0122346
XP_039860798.1	XP_039860798.1	complement C3-like [Simochromis diagramma]	187550	5.9136	75.1611	23	125	24.463	90.3051	90	2	108.027	0.0122424
XP_029948737.1	XP_029948737.1	venom factor-like [Salarias fasciatus]	194518	6.7734	75.1463	24	145	22.5547	114.981	80	2	111.637	0.0124312
XP_042573187.1	XP_042573187.1	complement C3-like isoform X1 [Cyprinus carpio]	185436	6.52	75.138	29	144	30.8761	88.6022	151	3	110.471	0.0123595
XP_032390810.1	XP_032390810.1	serum response factor-binding protein 1 [Etheostoma spectabile]	63560	9.3662	74.9347	16	81	26.5845	102.722	49	0	115.366	0.011885
XP_035392060.1	XP_035392060.1	alpha-2-macroglobulin-like protein 1 isoform X1 [Electrophorus electricus]	158590	6.5859	74.8887	20	77	25.8442	92.1339	108	3	115.96	0.0123956
XP_030586148.1	XP_030586148.1	complement C3-like [Archocentrus centrarchus]	197308	6.1978	74.7512	19	128	19.2635	112.146	101	1	109.807	0.0134666
XP_038665978.1	XP_038665978.1	LOW QUALITY PROTEIN: cytosolic non-specific dipeptidase-like [Scyliorhinus canicula]	52866	5.562	74.7492	9	37	24.3129	132.003	36	0	120.529	0.0115291
KAG2465057.1	KAG2465057.1	CNDP2 dipeptidase, partial [Polypterus senegalus]	105403	7.0342	74.7035	14	79	23.5979	77.8749	47	0	116.997	0.0145987
XP_020488402.1	XP_020488402.1	fibulin-2-like [Labrus bergylta]	150404	4.8604	74.6734	31	95	43.1517	78.4817	163	4	114.922	0.0127283
XP_039458944.1	XP_039458944.1	CD109 antigen-like [Oreochromis aureus]	151996	5.4536	74.5513	14	79	28.0144	79.5452	57	1	108.367	0.0117281
XP_031642452.1	XP_031642452.1	complement C3 [Oncorhynchus kisutch]	186055	5.9165	74.5228	26	148	27.7546	111.565	94	4	118.579	0.010922
XP_035029491.1	XP_035029491.1	serum response factor-like isoform X4 [Hippoglossus stenolepis]	45141	6.4014	74.4786	6	17	24.9417	71.4542	16	0	79.0309	0.0110794
XP_040891990.1	XP_040891990.1	complement C3-like [Toxotes jaculatrix]	198031	6.6533	74.4618	22	146	20.3966	108.61	71	1	122.787	0.0111861
CAB1326515.1	CAB1326515.1	unnamed protein product [Coregonus sp. 'balchen']	162976	6.3823	74.4584	23	125	25.9132	100.34	99	2	121.308	0.0120768
KAG7501202.1	KAG7501202.1	myocyte-specific enhancer factor 2D-like isoform X2 [Solea senegalensis]	65452	8.064	74.3282	3	31	10.3896	42.2263	37	0	98.4116	0.0123578
TWW56875.1	TWW56875.1	Fibulin-2 [Takifugu flavidus]	130113	4.8779	74.2696	29	84	44.5854	73.8033	133	4	110.866	0.0114773
XP_043110834.1	XP_043110834.1	serum response factor b isoform X2 [Puntigrus tetrazona]	51949	7.9966	74.26	4	19	29.3307	103.502	13	0	116.139	0.0133821
XP_020516518.1	XP_020516518.1	fibulin-1-like isoform X2 [Labrus bergylta]	68504	4.8237	74.0982	14	42	37.3997	109.183	55	1	100.642	0.0126844
KAF7648711.1	KAF7648711.1	hypothetical protein LDENG_00152890 [Lucifuga dentata]	76090	5.2368	73.8589	13	46	42.1965	95.3669	61	0	118.722	0.012285
TRY84509.1	TRY84509.1	hypothetical protein DNTS_035848 [Danionella translucida]	171515	4.8428	73.8186	28	95	32.596	93.9931	128	5	106.843	0.0113361
XP_043094012.1	XP_043094012.1	complement C3 [Puntigrus tetrazona]	184571	8.209	73.6748	33	143	36.7173	98.5634	157	2	109.32	0.0124991
XP_029378789.1	XP_029378789.1	fibulin-1-like isoform X2 [Echeneis naucrates]	73953	4.7534	73.6642	17	44	37.6296	110.398	66	1	105.769	0.011628
XP_030207420.1	XP_030207420.1	complement C3-like isoform X1 [Gadus morhua]	186146	5.7861	73.5722	22	124	19.543	102.122	81	4	118.194	0.0108409
KAA0716325.1	KAA0716325.1	Complement C5 C3 and PZP-like alpha-2-macroglobulin domain-containing protein 4 [Triplophysa tibetana]	191693	7.481	73.5302	26	126	24.6055	77.5139	115	0	108.399	0.0125523
XP_035283702.1	XP_035283702.1	serum response factor-binding protein 1 isoform X3 [Anguilla anguilla]	64867	5.7935	73.4781	17	56	31.8966	102.635	50	0	122.311	0.0121033
XP_040041389.1	XP_040041389.1	A.superbus venom factor 1-like [Gasterosteus aculeatus aculeatus]	196311	6.2271	73.4678	21	132	23.0244	109.856	95	0	109.953	0.0123911
XP_021413019.2	XP_021413019.2	complement C3-like isoform X1 [Oncorhynchus mykiss]	185288	5.7129	73.4101	29	139	29.3584	111.595	107	2	98.2969	0.0127405
KAG5278133.1	KAG5278133.1	hypothetical protein AALO_G00095560 [Alosa alosa]	183454	5.9355	73.3131	41	141	40.5815	103.813	178	5	115.363	0.0116787
CAA43187.1	CAA43187.1	serum albumin 2 [Salmo salar]	67014	5.3335	73.2331	13	54	35.1974	72.3211	69	2	105.242	0.0117976
XP_020372119.1	XP_020372119.1	LOW QUALITY PROTEIN: complement C3-like [Rhincodon typus]	186875	6.9214	73.1929	21	110	24.4418	99.7141	89	3	101.313	0.011611
XP_028321005.1	XP_028321005.1	alpha-2-macroglobulin-like [Gouania willdenowi]	161643	5.48	73.1359	18	98	29.5238	118.54	106	1	113.057	0.01154
XP_031145029.1	XP_031145029.1	complement C3-like [Sander lucioperca]	184787	6.1245	73.1275	30	142	28.7613	115.12	99	2	119.065	0.0124411
XP_033985886.1	XP_033985886.1	complement C3-like [Trematomus bernacchii]	190681	6.9082	72.8871	15	139	19.0224	124.962	58	1	106.804	0.0117737
XP_041698791.1	XP_041698791.1	complement C3 [Coregonus clupeaformis]	183379	6.4043	72.8869	26	137	22.5885	92.834	132	4	110.535	0.0112415
XP_042595273.1	XP_042595273.1	alpha-2-macroglobulin-like protein 1 [Cyprinus carpio]	160588	7.4575	72.8654	16	99	22.2376	101.31	66	1	97.1055	0.0113306
XP_032868093.1	XP_032868093.1	complement C3-like isoform X1 [Amblyraja radiata]	184458	6.7207	72.8314	25	128	24.5157	116.449	79	2	117.01	0.0123796
XP_031694073.1	XP_031694073.1	serum response factor isoform X5 [Anarrhichthys ocellatus]	55176	6.6079	72.8292	8	19	39.0019	77.5182	18	1	91.208	0.0143802
KAF4106194.1	KAF4106194.1	hypothetical protein G5714_013856 [Onychostoma macrolepis]	52556	6.8291	72.8273	7	18	24.3243	34.3142	39	1	114.108	0.013261
CDQ81112.1	CDQ81112.1	unnamed protein product [Oncorhynchus mykiss]	180492	6.9551	72.8013	25	133	25.9167	105.216	93	2	115.369	0.0128158
XP_034400535.1	XP_034400535.1	myocyte-specific enhancer factor 2D homolog isoform X1 [Cyclopterus lumpus]	62950	7.1323	72.5979	1	27	10.084	13.7541	14	0	98.9174	0.0109536
XP_031431247.1	XP_031431247.1	C3 and PZP-like alpha-2-macroglobulin domain-containing protein 8 [Clupea harengus]	206670	5.7275	72.5727	28	114	32.3276	108.878	108	0	113.733	0.0113598
XP_045078229.1	XP_045078229.1	LOW QUALITY PROTEIN: serum response factor-binding protein 1-like [Coregonus clupeaformis]	69119	10.0972	72.4912	11	66	25.2836	85.7397	41	0	89.1743	0.010272
XP_023692349.1	XP_023692349.1	serum albumin 1-like [Paramormyrops kingsleyae]	63986	7.0078	72.4261	14	48	32.4275	80.4131	57	3	118.302	0.0118688
XP_028265822.1	XP_028265822.1	complement C3-like [Parambassis ranga]	197494	6.8071	72.2866	27	147	26.2472	107.549	106	3	113.148	0.0125557
XP_041839954.1	XP_041839954.1	serum response factor-like isoform X2 [Melanotaenia boesemani]	48331	6.2725	72.151	7	17	19.7002	28.0094	32	1	118.325	0.0125998
XP_033823174.1	XP_033823174.1	fibulin-2 [Periophthalmus magnuspinnatus]	144622	4.9966	72.1243	28	81	42.6605	80.723	115	2	115.541	0.0121549
XP_041801379.1	XP_041801379.1	fibulin-2-like [Chelmon rostratus]	132740	5.1812	71.843	27	83	35.3039	69.4865	108	5	110.551	0.0123946
XP_023123500.2	XP_023123500.2	complement C5 [Amphiprion ocellaris]	189590	6.5654	71.7899	29	112	29.6512	85.7258	147	4	110.523	0.0132031
XP_031656502.1	XP_031656502.1	CD109 antigen [Oncorhynchus kisutch]	160387	4.8545	71.6834	26	88	36.7616	91.4091	89	5	102.074	0.0115661
XP_029908503.1	XP_029908503.1	fibulin-2-like isoform X2 [Myripristis murdjan]	147722	5.0361	71.6233	23	92	33.3333	79.8001	93	1	107.102	0.0128445
KAF3687376.1	KAF3687376.1	Complement C3 Complement C3 beta chain Complement C3 alpha chain [Channa argus]	78493	6.9214	71.5239	11	66	17.0455	100.779	55	1	94.2167	0.0126625
XP_041838072.1	XP_041838072.1	complement C3-like [Melanotaenia boesemani]	184403	6.3267	71.5141	34	144	28.6578	88.7147	139	1	114.712	0.0123967
XP_030237129.1	XP_030237129.1	alpha-2-macroglobulin-like protein 1 isoform X2 [Gadus morhua]	160589	5.8345	71.4332	16	103	19.8625	101.549	52	0	119.117	0.0111731
XP_033823942.1	XP_033823942.1	fibulin-1 isoform X1 [Periophthalmus magnuspinnatus]	75913	4.8179	71.3099	23	43	49.711	77.3122	99	1	111.881	0.0117945
XP_033936827.1	XP_033936827.1	C3 and PZP-like alpha-2-macroglobulin domain-containing protein 8 isoform X1 [Pseudochaenichthys georgianus]	232070	6.7222	71.3058	25	137	24.9523	112.641	111	3	109.802	0.0118393
XP_029593633.1	XP_029593633.1	complement C3-like [Salmo trutta]	185106	5.9766	71.2931	28	145	19.9519	104.814	101	3	120.383	0.0124143
XP_029905857.1	XP_029905857.1	venom factor-like [Myripristis murdjan]	196433	6.1553	71.2819	21	145	17.1884	95.8897	78	1	113.283	0.0116513
KAF1387519.1	KAF1387519.1	hypothetical protein PFLUV_G00079800 [Perca fluviatilis]	57466	5.71	71.2664	8	40	32.6214	102.43	40	0	113.775	0.011678
XP_028428454.1	XP_028428454.1	LOW QUALITY PROTEIN: alpha-2-macroglobulin-like [Perca flavescens]	159172	5.8081	71.1918	20	102	23.5212	95.5671	83	2	112.695	0.0120666
XP_034092136.1	XP_034092136.1	complement C3-like isoform X2 [Gymnodraco acuticeps]	194267	5.8462	71.1248	16	136	19.5965	71.2618	76	1	107.234	0.0133321
XP_029562880.1	XP_029562880.1	C3 and PZP-like alpha-2-macroglobulin domain-containing protein 8 [Salmo trutta]	206469	5.8799	71.1144	19	110	22.5685	89.32	90	0	114.215	0.0122868
KAF7699971.1	KAF7699971.1	hypothetical protein HF521_002929 [Silurus meridionalis]	163547	5.3716	71.0668	16	88	19.2623	106.488	75	0	108.229	0.0121464
KAF3854775.1	KAF3854775.1	hypothetical protein F7725_022830 [Dissostichus mawsoni]	70151	6.7441	71.0451	6	40	23.7209	127.062	16	0	108.773	0.0108095
KAF1393528.1	KAF1393528.1	hypothetical protein PFLUV_G00016930 [Perca fluviatilis]	152508	4.5674	71.004	20	89	26.0619	87.3697	95	3	109.612	0.0122676
XP_026163710.1	XP_026163710.1	fibulin-2-like isoform X2 [Mastacembelus armatus]	144308	5.2222	71.0004	31	92	42.9448	92.2111	113	5	116.253	0.0131817
XP_035537079.1	XP_035537079.1	serum response factor-binding protein 1 [Morone saxatilis]	63068	6.5405	70.9945	12	53	30.373	87.5801	47	1	105.338	0.0128452
XP_036970776.1	XP_036970776.1	C3 and PZP-like alpha-2-macroglobulin domain-containing protein 8 [Acanthopagrus latus]	207874	6.1113	70.9035	19	116	23.2086	127.939	52	0	128.624	0.0110293
XP_028827817.1	XP_028827817.1	complement C3-like [Denticeps clupeoides]	181250	7.4194	70.8486	22	135	24.248	105.936	106	2	119.443	0.0126204
XP_034002196.1	XP_034002196.1	C3 and PZP-like alpha-2-macroglobulin domain-containing protein 8 isoform X2 [Trematomus bernacchii]	186283	7.6626	70.7388	21	112	25.9083	119.317	99	2	115.131	0.0121334
XP_033478957.1	XP_033478957.1	complement C3-like isoform X3 [Epinephelus lanceolatus]	164345	6.4512	70.4111	28	130	31.719	115.625	104	1	110.746	0.011582
XP_033821296.1	XP_033821296.1	complement C3-like [Periophthalmus magnuspinnatus]	194381	6.9639	70.3648	29	122	24.465	83.4575	108	0	114.369	0.0118872
XP_039972401.1	XP_039972401.1	fibulin-2 isoform X2 [Xiphias gladius]	148100	5.0449	70.1052	29	107	39.955	83.0431	101	3	110.739	0.0117813
XP_005944516.1	XP_005944516.1	serum response factor isoform X2 [Haplochromis burtoni]	49109	5.9971	70.0265	6	21	24	80.5212	28	0	96.8953	0.0113296
XP_026177274.1	XP_026177274.1	complement C5 [Mastacembelus armatus]	186878	6.583	69.9992	27	114	31.276	98.6854	153	3	110.43	0.0122619
BAA36621.1	BAA36621.1	complement C3-S [Cyprinus carpio]	184077	6.5684	69.9897	30	153	27.6428	97.1366	125	5	115.52	0.0130788
CDQ58394.1	CDQ58394.1	unnamed protein product [Oncorhynchus mykiss]	111005	6.293	69.8925	18	90	32.0564	102.323	83	2	110.421	0.0122696
XP_026173071.1	XP_026173071.1	alpha-2-macroglobulin-like [Mastacembelus armatus]	162047	5.3247	69.879	16	92	21.6678	89.7718	73	3	109.637	0.0125003
KAG8012826.1	KAG8012826.1	Fibulin-1 [Nibea albiflora]	73210	5.0361	69.851	13	47	35.5755	124.904	47	0	118.77	0.0124852
XP_037110487.1	XP_037110487.1	fibulin-1 isoform X1 [Syngnathus acus]	75515	4.8179	69.7619	16	47	42.052	134.051	58	0	123.263	0.0118012
ATY93437.1	ATY93437.1	C3b, partial [Misgurnus anguillicaudatus]	191645	6.2681	69.6635	28	125	25.8721	101.623	119	5	101.976	0.0120418
XP_035593482.1	XP_035593482.1	C3 and PZP-like alpha-2-macroglobulin domain-containing protein 8 isoform X1 [Oncorhynchus keta]	206866	5.7437	69.5429	17	116	18.2454	117.631	71	2	123.022	0.0123768
XP_035390427.1	XP_035390427.1	complement C3-like isoform X2 [Electrophorus electricus]	180194	6.7295	69.5228	22	137	23.0056	102.909	83	0	116.167	0.012717
KAF5880110.1	KAF5880110.1	complement C3-like, partial [Clarias magur]	178351	6.5552	69.4781	28	149	26.0924	95.3793	125	2	111.965	0.0128259
XP_014832637.1	XP_014832637.1	PREDICTED: alpha-2-macroglobulin-like, partial [Poecilia mexicana]	152837	6.1128	69.4649	22	100	28.7901	83.0909	85	0	113.6	0.0119325
XP_020474792.1	XP_020474792.1	serum deprivation-response protein-like [Monopterus albus]	45242	4.5732	69.2771	3	23	28.3251	93.1223	13	0	105.354	0.0134477
XP_033961985.1	XP_033961985.1	complement C3-like [Pseudochaenichthys georgianus]	160634	6.2007	69.2318	22	129	27.1912	113.78	74	1	120.665	0.0124856
TMS23031.1	TMS23031.1	Complement C3 [Larimichthys crocea]	127434	7.2656	69.2073	23	106	30.2655	113.948	73	0	112.053	0.0132492
KAG7260028.1	KAG7260028.1	hypothetical protein CRUP_019804, partial [Coryphaenoides rupestris]	79933	4.4707	69.1609	19	60	37.621	101.471	78	2	109.962	0.0126535
XP_030265395.1	XP_030265395.1	complement C3-like [Sparus aurata]	185669	5.9985	69.115	33	140	33.8963	96.3623	115	5	116.153	0.0127988
XP_028254420.1	XP_028254420.1	serum response factor-binding protein 1 isoform X1 [Parambassis ranga]	68187	6.1714	69.0978	10	68	14.5242	109.393	30	0	130.636	0.0121994
XP_035385882.1	XP_035385882.1	complement C5 [Electrophorus electricus]	192837	6.4761	68.9987	30	145	29.1058	99.7171	159	3	112.023	0.0124437
XP_042080464.1	XP_042080464.1	LOW QUALITY PROTEIN: complement C3 [Haplochromis burtoni]	188129	6.0996	68.9401	21	126	19.9286	95.6729	75	1	111.661	0.0119248
XP_016369240.1	XP_016369240.1	PREDICTED: serum response factor-binding protein 1-like isoform X1 [Sinocyclocheilus rhinocerous]	80862	6.189	68.7363	15	65	28.0112	77.4095	75	0	100.664	0.0119066
XP_024915014.1	XP_024915014.1	LOW QUALITY PROTEIN: fibulin-2 [Cynoglossus semilaevis]	133185	4.6055	68.7257	18	71	30.363	76.2884	91	1	111.911	0.0121134
XP_028666115.1	XP_028666115.1	alpha-2-macroglobulin-like protein 1 isoform X2 [Erpetoichthys calabaricus]	163339	4.8896	68.6631	20	95	29.3352	87.3527	77	2	104.031	0.0120061
XP_035488188.1	XP_035488188.1	complement C4-B [Scophthalmus maximus]	191162	6.1333	68.5512	23	106	25.6725	105.347	73	0	117.506	0.0115917
XP_042247298.1	XP_042247298.1	complement C3-like [Thunnus maccoyii]	197471	6.3516	68.5503	23	147	19.4302	121.14	72	1	122.729	0.0125115
XP_023815099.1	XP_023815099.1	complement C3 [Oryzias latipes]	199342	6.5391	68.2305	13	144	13.9706	87.9403	55	1	118.95	0.0121067
CAB1333552.1	CAB1333552.1	unnamed protein product [Coregonus sp. 'balchen']	181620	5.6953	68.1579	34	140	28.7638	98.9259	131	5	110.607	0.0128122
XP_033478959.1	XP_033478959.1	LOW QUALITY PROTEIN: complement C3-like [Epinephelus lanceolatus]	182867	6.4717	68.134	36	136	28.2224	91.6367	136	3	111.461	0.0128871
XP_035515482.1	XP_035515482.1	LOW QUALITY PROTEIN: complement C3-like [Morone saxatilis]	236953	7.1836	67.9692	30	185	22.4179	106.593	160	0	115.284	0.0131508
XP_020382206.1	XP_020382206.1	fibulin-2, partial [Rhincodon typus]	88743	4.6611	67.9009	18	48	33.3753	66.419	103	5	111.8	0.0111949
XP_020785837.1	XP_020785837.1	fibulin-1 [Boleophthalmus pectinirostris]	81159	5.2222	67.8914	11	56	33.378	93.3455	37	1	120.595	0.0119531
KTF90448.1	KTF90448.1	hypothetical protein cypCar_00045414 [Cyprinus carpio]	106851	6.7471	67.8716	17	84	31.074	98.6015	63	1	117.35	0.01283
XP_046700269.1	XP_046700269.1	serum response factor-binding protein 1 [Silurus meridionalis]	74601	9.0278	67.8054	19	73	31.4675	84.4429	73	0	113.704	0.0114637
KAF3688569.1	KAF3688569.1	Fibulin-1 [Channa argus]	75176	5.0215	67.6111	14	45	37.881	110.706	56	0	109.485	0.0120965
QDA69867.1	QDA69867.1	complement C3 [Megalobrama amblycephala]	182828	6.2212	67.5333	27	136	26.6748	115.923	120	1	109.483	0.0120058
XP_009294666.1	XP_009294666.1	complement component c3b, tandem duplicate 2 isoform X1 [Danio rerio]	197462	6.7896	67.5298	35	138	25.6077	102.303	163	2	115.417	0.0127849
TMS19209.1	TMS19209.1	Fibulin-2 [Larimichthys crocea]	152327	5.0449	67.3932	27	99	31.4909	100.931	83	2	121.409	0.013283
KAF3690976.1	KAF3690976.1	C3 and PZP-like alpha-2-macroglobulin domain-containing protein 8 [Channa argus]	210426	6.4775	67.3306	22	119	15.6316	112.736	73	4	112.3	0.0126148
XP_035377039.1	XP_035377039.1	complement C3-like [Electrophorus electricus]	195854	6.3267	67.2527	35	146	33.0475	111.668	127	1	115.396	0.0131992
XP_037625705.1	XP_037625705.1	C3 and PZP-like alpha-2-macroglobulin domain-containing protein 8 [Sebastes umbrosus]	209096	6.0601	67.2458	20	118	19.3411	96.3609	65	2	109.059	0.0108664
TRY87364.1	TRY87364.1	hypothetical protein DNTS_017222 [Danionella translucida]	172370	5.4375	67.2205	22	138	25.4226	106.417	128	2	105.576	0.0123142
XP_039619901.1	XP_039619901.1	alpha-2-macroglobulin-like protein 1 [Polypterus senegalus]	163128	6.7266	67.2049	19	95	26.3485	56.1774	71	2	120.2	0.0122144
KAF1394911.1	KAF1394911.1	hypothetical protein PFLUV_G00006040 [Perca fluviatilis]	184904	6.0439	67.1993	31	143	24.4713	108.268	119	2	109.89	0.0122698
XP_037123187.1	XP_037123187.1	alpha-2-macroglobulin-like [Syngnathus acus]	159742	5.0757	67.1617	22	94	32.2022	104.914	71	4	115.172	0.013988
BAA36619.1	BAA36619.1	complement C3-H1 [Cyprinus carpio]	183770	6.1479	67.0974	19	145	20.341	97.9967	101	1	110.32	0.0120715
XP_034537859.1	XP_034537859.1	serum response factor b isoform X6 [Notolabrus celidotus]	53837	7.4604	67.0617	9	19	28.7619	54.1778	44	2	93.8481	0.0126214
XP_034090232.1	XP_034090232.1	fibulin-1-like isoform X2 [Gymnodraco acuticeps]	75790	5.0112	67.0553	12	43	33.913	90.6882	67	1	115.657	0.0126775
XP_017564088.2	XP_017564088.2	complement C4 isoform X2 [Pygocentrus nattereri]	176373	5.8374	67.0276	19	112	23.9517	66.7325	92	2	104.677	0.0135142
XP_043563934.1	XP_043563934.1	fibulin-2 isoform X3 [Chiloscyllium plagiosum]	137479	4.6729	67.0192	30	89	47.2742	85.5581	151	7	114.233	0.0128596
CAG11529.1	CAG11529.1	unnamed protein product, partial [Tetraodon nigroviridis]	103447	5.4551	66.9909	23	82	35.9002	86.9506	103	3	110.411	0.0119208
AHZ41228.1	AHZ41228.1	complement component C3 [Larimichthys crocea]	185067	6.1143	66.8476	27	129	27.7677	98.8189	85	0	110.32	0.0133377
XP_032893090.1	XP_032893090.1	fibulin-2 isoform X2 [Amblyraja radiata]	135274	4.7739	66.8364	20	76	28.7007	82.954	106	4	110.014	0.0118626
XP_045901924.1	XP_045901924.1	serum paraoxonase/arylesterase 2-like isoform X1 [Micropterus dolomieu]	39709	5.5225	66.8349	7	25	31.4607	99.7146	49	1	103.887	0.0128812
XP_014906115.1	XP_014906115.1	PREDICTED: cytosolic non-specific dipeptidase-like [Poecilia latipinna]	52940	5.4609	66.8236	7	45	19.6203	114.304	29	0	128.539	0.0148503
TNN50034.1	TNN50034.1	Fibulin-2 [Liparis tanakae]	61610	5.2881	66.8034	12	47	30.3411	79.0267	42	2	112.844	0.0121331
CDQ76696.1	CDQ76696.1	unnamed protein product [Oncorhynchus mykiss]	75195	4.8677	66.7977	27	49	62.0491	96.1569	99	4	104.409	0.011937
KAG1939828.1	KAG1939828.1	complement C3 preproprotein [Pimephales promelas]	196793	6.3633	66.7148	29	134	28.4497	104.546	110	2	116.924	0.0128686
TWW78177.1	TWW78177.1	Serum response factor, partial [Takifugu flavidus]	37926	9.6943	66.6715	8	26	40.9471	78.2756	41	0	113.465	0.0117369
XP_037620328.1	XP_037620328.1	complement C3-like [Sebastes umbrosus]	196912	6.8071	66.5593	23	140	26.9688	89.4423	92	0	115.52	0.0126893
XP_031583355.1	XP_031583355.1	complement C3-like [Oreochromis aureus]	192038	6.3721	66.4382	29	151	23.0453	120.179	106	2	106.179	0.0127011
XP_041843998.1	XP_041843998.1	neuronal pentraxin-1 isoform X2 [Melanotaenia boesemani]	65177	5.7847	66.3363	11	43	33.107	130.488	40	1	126.293	0.0126995
XP_036948259.1	XP_036948259.1	serum response factor-binding protein 1 [Acanthopagrus latus]	64607	8.5635	66.2484	18	56	34.669	100.375	52	1	113.711	0.0110736
XP_029002338.1	XP_029002338.1	C3 and PZP-like alpha-2-macroglobulin domain-containing protein 8 [Betta splendens]	206880	5.9868	66.1698	20	116	23.4759	79.5681	86	1	112.15	0.0114533
XP_042359642.1	XP_042359642.1	CD109 antigen [Plectropomus leopardus]	163324	4.6802	66.1666	20	81	23.397	101.466	101	3	103.302	0.0109612
XP_029028270.1	XP_029028270.1	alpha-2-macroglobulin-like [Betta splendens]	162203	6.1216	66.1216	19	89	23.4043	107.287	65	0	110.837	0.012136
XP_035768198.1	XP_035768198.1	complement C4-like [Neolamprologus brichardi]	191388	6.9243	66.1204	23	122	23.1542	99.445	145	1	106.712	0.0129863
KAG7319067.1	KAG7319067.1	hypothetical protein KOW79_017541 [Hemibagrus wyckioides]	144944	4.7739	66.0748	30	104	49.1867	95.8294	131	2	121.763	0.0125377
XP_042247389.1	XP_042247389.1	CD109 antigen [Thunnus maccoyii]	163177	4.9424	66.0541	19	72	23.4854	75.0476	94	4	104.357	0.0130541
TWW58671.1	TWW58671.1	Complement C3 [Takifugu flavidus]	184704	6.4702	66.0256	21	132	22.3636	76.7559	75	2	113.193	0.0118264
XP_029613916.1	XP_029613916.1	fibulin-1-like isoform X2 [Salmo trutta]	73583	4.7534	65.9821	15	47	44.2478	110.337	54	2	106.42	0.0125401
XP_026160044.1	XP_026160044.1	complement C3-like [Mastacembelus armatus]	166655	7.144	65.87	38	121	38.5445	96.2639	181	3	108.295	0.0116765
XP_029941620.1	XP_029941620.1	complement C3-like [Salarias fasciatus]	171097	6.4702	65.8184	28	128	26.1209	96.1915	125	4	115.362	0.01234
XP_033941368.1	XP_033941368.1	alpha-2-macroglobulin-P-like [Pseudochaenichthys georgianus]	159930	5.4448	65.8003	20	98	29.5706	77.8232	78	2	107.524	0.0121956
XP_029921200.1	XP_029921200.1	complement C3-like [Myripristis murdjan]	167919	5.7539	65.6885	29	131	32.6449	102.147	134	4	112.511	0.0134081
XP_030597255.1	XP_030597255.1	complement C3-like [Archocentrus centrarchus]	184045	5.6411	65.6395	37	141	37.2276	101.272	139	4	110.292	0.0128527
KAG7491358.1	KAG7491358.1	hypothetical protein MATL_G00002840 [Megalops atlanticus]	184243	6.0352	65.597	34	130	26	92.2335	129	7	110.99	0.0128484
XP_036386399.1	XP_036386399.1	complement C3-like [Megalops cyprinoides]	197686	7.4077	65.5868	27	155	25.755	120.827	115	2	120.166	0.0111107
KAG5266529.1	KAG5266529.1	hypothetical protein AALO_G00233150 [Alosa alosa]	60663	7.7549	65.1956	9	19	41.9301	93.9041	29	2	100.369	0.0116253
ADX97187.1	ADX97187.1	complement component c3, partial [Perca flavescens]	33230	5.0127	65.189	6	30	29.3919	116.599	23	0	127.099	0.0123112
XP_016393908.1	XP_016393908.1	PREDICTED: serum deprivation-response protein-like [Sinocyclocheilus rhinocerous]	50417	4.7725	65.1873	10	38	39.5299	117.879	38	0	127.666	0.0105399
NP_571317.1	NP_571317.1	complement C3a.1 precursor [Danio rerio]	183061	6.0791	65.1311	26	127	30.1278	91.2927	97	3	106.273	0.0113627
XP_039503047.1	XP_039503047.1	complement C3-like [Pimephales promelas]	184269	6.4512	65.1229	33	138	30.4745	82.5869	122	0	113.794	0.0120567
XP_043079055.1	XP_043079055.1	complement C3-like isoform X1 [Puntigrus tetrazona]	192255	6.167	65.1226	31	133	23.6184	104.767	100	3	116.275	0.0116609
XP_039652084.1	XP_039652084.1	complement C3-like [Perca fluviatilis]	221780	6.5493	65.093	29	146	21.4355	102.613	99	2	117.101	0.0124899
XP_028666112.1	XP_028666112.1	alpha-2-macroglobulin-like protein 1 isoform X1 [Erpetoichthys calabaricus]	161950	5.3379	65.0806	17	91	27.3296	96.4322	61	0	127.336	0.0107808
KAF7694849.1	KAF7694849.1	hypothetical protein HF521_006572 [Silurus meridionalis]	243339	8.855	65.0651	24	280	21.6421	116.897	119	2	95.6831	0.0118163
XP_026125673.1	XP_026125673.1	alpha-2-macroglobulin-like protein 1 [Carassius auratus]	162689	6.4438	65.0521	24	94	30.7902	71.5414	153	2	102.238	0.0115809
XP_028827588.1	XP_028827588.1	serum response factor-like [Denticeps clupeoides]	61875	8.1797	65.035	8	36	22.0513	111.394	25	0	111.881	0.0107673
PNJ72371.1	PNJ72371.1	C5 isoform 2 [Pongo abelii]	184981	6.1113	64.8191	29	139	31.1893	120.54	111	1	119.576	0.0114163
XP_042348440.1	XP_042348440.1	fibulin-2-like [Plectropomus leopardus]	132214	5.1299	64.802	36	84	44.2211	62.6401	154	3	109.672	0.0133108
KAF7657231.1	KAF7657231.1	hypothetical protein LDENG_00030010 [Lucifuga dentata]	117898	4.4912	64.7244	12	65	16.1597	122.908	53	0	108.608	0.0112533
XP_031583357.2	XP_031583357.2	LOW QUALITY PROTEIN: complement C3-like [Oreochromis aureus]	186645	6.5083	64.7116	26	141	28.2175	88.0902	124	4	100.999	0.0123921
KAF5172658.1	KAF5172658.1	hypothetical protein HST_G00032660 [Hippoglossus stenolepis]	152122	4.9819	64.7108	28	104	40.1747	90.5743	108	2	116.055	0.0127423
XP_008290478.1	XP_008290478.1	PREDICTED: neuronal pentraxin-1-like [Stegastes partitus]	65711	5.4756	64.6524	8	40	23.5294	96.5267	38	0	105.566	0.0122035
XP_043908496.1	XP_043908496.1	serum response factor-binding protein 1 [Solea senegalensis]	66436	6.1025	64.6504	9	63	22.521	87.9401	23	0	122.343	0.0086992
XP_030272007.1	XP_030272007.1	complement C5 [Sparus aurata]	186383	6.4453	64.6495	26	109	25.3105	114.822	107	2	113.149	0.0115083
ROK35733.1	ROK35733.1	Serum response factor-binding protein 1 [Anabarilius grahami]	92857	5.3979	64.6423	21	98	26.0024	81.427	66	2	107.316	0.0120021
PNJ30621.1	PNJ30621.1	A2M isoform 2 [Pongo abelii]	163138	6.1157	64.5546	19	96	22.863	102.135	74	0	115.1	0.0135435
BAB03284.1	BAB03284.1	complement C4-1 [Cyprinus carpio]	191007	6.7793	64.4401	17	139	15.1176	92.5277	104	3	87.4733	0.0126431
XP_017552133.1	XP_017552133.1	serum response factor b isoform X3 [Pygocentrus nattereri]	63933	9.375	64.3784	13	23	34.4444	97.5099	45	1	112.877	0.0124441
KAF7700328.1	KAF7700328.1	hypothetical protein HF521_003286 [Silurus meridionalis]	188850	6.2681	64.3239	27	125	25.0595	96.6755	109	2	109.545	0.0123996
XP_019898489.2	XP_019898489.2	fibulin-1 isoform X4 [Esox lucius]	73531	5.3071	64.3186	12	44	26.9911	97.3929	44	0	116.608	0.0109352
XP_001919226.4	XP_001919226.4	complement C5 [Danio rerio]	191203	5.9136	64.2222	23	132	23.0047	109.654	74	2	108.043	0.0128495
XP_008418969.1	XP_008418969.1	PREDICTED: serum response factor-like isoform X2 [Poecilia reticulata]	46383	8.7583	64.1453	5	21	25.1656	84.1199	12	0	86.0438	0.0129466
XP_032868094.1	XP_032868094.1	complement C3-like isoform X2 [Amblyraja radiata]	184441	6.5435	64.0915	26	128	22.5318	117.267	86	2	121.048	0.0129502
TDH11167.1	TDH11167.1	hypothetical protein EPR50_G00057890 [Perca flavescens]	127042	6.1333	64.0859	20	100	27.3619	80.8493	82	0	104.493	0.0120352
KAA8591993.1	KAA8591993.1	hypothetical protein FQN60_017367 [Etheostoma spectabile]	109272	8.3247	64.0638	12	73	17.5077	88.661	58	4	92.5015	0.012145
XP_033945242.1	XP_033945242.1	complement C3-like [Pseudochaenichthys georgianus]	194911	6.6577	63.969	15	138	14.5653	77.2395	62	0	109.944	0.0130434
XP_035241768.1	XP_035241768.1	complement C4-A [Anguilla anguilla]	189678	6.1772	63.843	25	125	22.437	113.032	82	0	119.191	0.0109542
XP_030640130.1	XP_030640130.1	C3 and PZP-like alpha-2-macroglobulin domain-containing protein 8 [Chanos chanos]	207511	5.7495	63.8255	22	125	19.3583	82.9485	70	2	106.334	0.0114931
KAG7488064.1	KAG7488064.1	hypothetical protein MATL_G00029970 [Megalops atlanticus]	204693	6.1304	63.7341	22	119	22.5421	99.4303	78	0	120.58	0.0103774
XP_034155727.1	XP_034155727.1	complement C3-like [Pangasianodon hypophthalmus]	195224	7.7388	63.6925	27	134	26.9012	114.222	112	2	120.365	0.0135536
KAG7471212.1	KAG7471212.1	hypothetical protein MATL_G00122020 [Megalops atlanticus]	192055	6.5142	63.6901	32	127	26.9878	96.2847	151	3	111.215	0.0122461
XP_034095830.1	XP_034095830.1	alpha-2-macroglobulin-P isoform X5 [Gymnodraco acuticeps]	162200	5.168	63.6071	17	98	27.1924	99.8503	70	3	104.33	0.0116865
XP_039908565.1	XP_039908565.1	C3 and PZP-like alpha-2-macroglobulin domain-containing protein 8 isoform X1 [Simochromis diagramma]	207367	6.1509	63.5441	18	120	17.9818	111.965	65	4	115.211	0.0106963
XP_038832842.1	XP_038832842.1	LOW QUALITY PROTEIN: complement C3-like [Salvelinus namaycush]	184557	6.0176	63.5078	22	142	21.747	106.442	103	2	118.401	0.0132302
XP_030274941.1	XP_030274941.1	complement C3-like [Sparus aurata]	184684	5.9663	63.4277	31	141	23.1884	72.6497	152	4	108.681	0.0117792
NP_001098552.1	NP_001098552.1	complement component C3-1 precursor [Oryzias latipes]	184372	5.814	63.4056	29	142	26.6586	108.326	93	3	118.123	0.0128864
XP_042080465.1	XP_042080465.1	complement C3 [Haplochromis burtoni]	128580	6.3618	63.3855	21	108	28.4832	128.785	86	2	113.188	0.0115455
XP_041960863.1	XP_041960863.1	complement C3-like [Alosa sapidissima]	183689	6.0161	63.3274	40	143	39.0672	107.075	185	4	115.705	0.0121492
XP_018619978.2	XP_018619978.2	complement C4-like isoform X1 [Scleropages formosus]	192887	6.46	63.3272	27	131	25	83.8779	107	1	103.348	0.0114133
XP_029959607.1	XP_029959607.1	neuronal pentraxin-1-like [Salarias fasciatus]	66544	5.4185	63.2816	8	45	20.3306	79.6552	44	0	119.685	0.011482
XP_031721791.1	XP_031721791.1	CD109 antigen [Anarrhichthys ocellatus]	162900	4.8442	63.2228	24	89	23.842	96.3059	92	4	119.951	0.0119079
XP_028821305.1	XP_028821305.1	complement C3-like [Denticeps clupeoides]	188622	7.4077	63.2203	25	123	24.3355	115.511	107	2	119.732	0.0113548
XP_028299343.1	XP_028299343.1	LOW QUALITY PROTEIN: C3 and PZP-like alpha-2-macroglobulin domain-containing protein 8 [Gouania willdenowi]	206336	6.2886	63.1902	19	113	21.417	89.8702	92	3	103.583	0.0108404
AFC89899.1	AFC89899.1	complement component C3 [Miichthys miiuy]	185145	6.2827	63.1594	24	142	20.1569	112.98	85	1	114.662	0.0112643
XP_034059075.1	XP_034059075.1	CD109 antigen-like isoform X1 [Gymnodraco acuticeps]	163209	4.8486	63.0101	24	86	33.6957	96.6494	98	0	113.498	0.0129965
KAF4086428.1	KAF4086428.1	hypothetical protein AMELA_G00106260 [Ameiurus melas]	189339	6.1318	62.9723	29	128	28.673	87.607	118	2	113.053	0.0110442
XP_039655594.1	XP_039655594.1	complement C3-like isoform X4 [Perca fluviatilis]	147250	6.0439	62.8514	19	111	27.3071	114.864	80	0	116.594	0.0130413
XP_031139618.2	XP_031139618.2	alpha-2-macroglobulin-like [Sander lucioperca]	162561	4.7856	62.7583	20	101	24.6585	111.157	69	1	115.587	0.0124269
AHF81487.1	AHF81487.1	complement component pro-C3-1 [Trematomus bernacchii]	185331	5.833	62.7353	37	145	29.7101	104.022	130	5	108.212	0.0126608
XP_035642262.1	XP_035642262.1	complement C5 [Oncorhynchus keta]	189953	7.4268	62.7157	22	142	19.1603	104.43	86	1	117.924	0.0137093
XP_034403873.1	XP_034403873.1	alpha-2-macroglobulin isoform X3 [Cyclopterus lumpus]	159203	5.3027	62.7056	30	91	36.7769	98.2861	126	1	118.587	0.0126713
XP_043550883.1	XP_043550883.1	complement C3-like [Chiloscyllium plagiosum]	184157	6.3369	62.6017	30	118	29.8001	92.1807	139	1	120.686	0.0120226
KAF4097807.1	KAF4097807.1	hypothetical protein G5714_021815 [Onychostoma macrolepis]	193177	6.0396	62.5795	27	134	26.2125	74.4733	109	1	119.385	0.0130166
KAF3688856.1	KAF3688856.1	Myocyte-specific enhancer factor 2A [Channa argus]	50622	8.2207	62.4746	4	24	24.8408	68.6044	14	0	114.832	0.0113737
XP_037120675.1	XP_037120675.1	serum response factor-binding protein 1 isoform X2 [Syngnathus acus]	82620	8.707	62.3566	18	95	23.489	95.3728	70	2	106.889	0.0128466
BAK32934.1	BAK32934.1	C3 complement component, partial [Clarias macrocephalus]	146557	6.6226	62.351	18	122	19.7559	119.811	63	0	111.689	0.0128597
XP_023815669.1	XP_023815669.1	complement component C3-2 isoform X1 [Oryzias latipes]	188988	5.8843	62.333	36	140	30.9552	122.861	129	3	119.039	0.0125814
XP_022072882.1	XP_022072882.1	complement C4-A-like [Acanthochromis polyacanthus]	190422	7.5688	62.2183	23	124	24.3545	88.4534	110	1	107.747	0.0118045
XP_004541585.2	XP_004541585.2	complement C4-B [Maylandia zebra]	190636	6.9507	62.0339	23	129	22.7488	91.175	82	1	113.816	0.0130708
XP_036068684.1	XP_036068684.1	fibulin-2 isoform X3 [Oryzias melastigma]	116243	5.5459	62.0085	26	80	34.5574	80.842	86	3	103.027	0.0131098
XP_039619911.1	XP_039619911.1	alpha-2-macroglobulin-like protein 1 isoform X2 [Polypterus senegalus]	162949	4.8149	61.9816	17	88	20.9334	99.4751	83	1	110.543	0.01209
XP_028430000.1	XP_028430000.1	LOW QUALITY PROTEIN: alpha-2-macroglobulin-like [Perca flavescens]	160625	4.6626	61.9037	20	97	23.1666	107.692	72	2	121.251	0.0121106
PNJ02937.1	PNJ02937.1	LOW QUALITY PROTEIN: C4B isoform 2 [Pongo abelii]	189748	6.7339	61.903	19	121	20.2915	82.3556	75	1	105.845	0.0122075
XP_023684189.1	XP_023684189.1	serum response factor-binding protein 1 [Paramormyrops kingsleyae]	55306	10.1616	61.7983	8	49	19.3939	92.8127	31	0	116.803	0.0124707
XP_005169394.1	XP_005169394.1	fibulin-2 isoform X2 [Danio rerio]	151868	4.9424	61.7878	22	98	25.2021	69.9201	108	0	108.249	0.0127001
XP_028977170.2	XP_028977170.2	alpha-2-macroglobulin [Esox lucius]	162805	5.2163	61.6699	12	95	18.7114	102.703	54	1	118.895	0.0102704
XP_043883057.1	XP_043883057.1	complement C5 [Solea senegalensis]	188365	6.8745	61.5844	31	114	29.0171	98.2071	143	1	111.395	0.0120555
XP_035856321.1	XP_035856321.1	complement C3-like [Sander lucioperca]	184445	5.8096	61.5351	23	136	20.1691	110.468	112	4	110.619	0.012401
KAF1393664.1	KAF1393664.1	hypothetical protein PFLUV_G00018380 [Perca fluviatilis]	163228	4.79	61.4829	12	93	21.4915	113.817	48	0	122.618	0.0131714
XP_043115319.1	XP_043115319.1	alpha-2-macroglobulin-like [Puntigrus tetrazona]	159131	4.9263	61.4746	23	91	31.4906	90.5753	108	0	110.567	0.0126267
XP_029137498.1	XP_029137498.1	complement C3-like [Labrus bergylta]	165934	5.9722	61.4561	21	117	23.3914	102.299	93	1	120.004	0.0114466
KAF5892202.1	KAF5892202.1	antigen like protein, partial [Clarias magur]	147317	4.7021	61.4118	17	73	33.3587	105.149	79	3	105.965	0.0130698
XP_039859107.1	XP_039859107.1	fibulin-2 [Simochromis diagramma]	150710	4.8999	61.392	27	96	36.164	103.924	97	4	123.613	0.0118875
XP_038860159.1	XP_038860159.1	complement C3-like isoform X2 [Salvelinus namaycush]	183707	6.7046	61.2732	26	130	22.5944	100.49	117	1	120.644	0.0126148
XP_030584271.1	XP_030584271.1	LOW QUALITY PROTEIN: C3 and PZP-like alpha-2-macroglobulin domain-containing protein 8 [Archocentrus centrarchus]	208309	6.2798	61.2652	20	117	17.1474	100.308	76	2	114.307	0.0112082
PNI69488.1	PNI69488.1	C5 isoform 3 [Pan troglodytes]	188019	6.1597	61.2615	29	135	28.401	122.093	124	2	112.208	0.0119565
XP_041638768.1	XP_041638768.1	fibulin-2 isoform X1 [Cheilinus undulatus]	151546	5.2896	61.1945	20	100	26.0553	97.7405	79	0	118.466	0.012386
XP_032418012.1	XP_032418012.1	complement C3-like isoform X2 [Xiphophorus hellerii]	186883	6.605	61.1774	25	136	22.449	80.3734	87	3	104.888	0.0130389
BAE45241.1	BAE45241.1	complement component C3-2 [Danio rerio]	184362	6.4614	60.8458	26	134	25.0757	90.0509	109	2	110.633	0.0120297
KAF6739102.1	KAF6739102.1	Complement C3 [Oryzias melastigma]	133600	5.4976	60.7753	24	111	29.6914	110.899	119	2	113.923	0.0127167
XP_020511756.1	XP_020511756.1	complement C3-like [Labrus bergylta]	185613	5.9663	60.5862	25	131	29.4401	87.9291	131	5	108.303	0.0118911
XP_033961546.1	XP_033961546.1	complement C3-like isoform X3 [Pseudochaenichthys georgianus]	181552	5.915	60.4705	23	139	22.5231	106.932	74	1	101.771	0.0122936
XP_029593030.1	XP_029593030.1	complement C3 [Salmo trutta]	184540	6.0396	60.4423	27	147	22.4159	94.5482	109	3	120.112	0.012469
CAB1344806.1	CAB1344806.1	unnamed protein product, partial [Coregonus sp. 'balchen']	140163	6.8394	60.4313	20	97	22.2488	108.385	87	2	111.133	0.0126257
XP_028450258.1	XP_028450258.1	complement C3-like [Perca flavescens]	183096	5.707	60.3792	28	125	26.6222	103.744	115	2	107.987	0.0124964
XP_031722303.1	XP_031722303.1	myocyte-specific enhancer factor 2D homolog isoform X1 [Anarrhichthys ocellatus]	65578	5.5415	60.3666	3	28	10.5178	75.2098	25	0	108.126	0.0130792
XP_031145100.1	XP_031145100.1	complement C3-like isoform X2 [Sander lucioperca]	183372	5.5796	60.3171	29	133	25.8945	113.726	111	3	121.269	0.0119676
NP_001117857.1	NP_001117857.1	complement C4-B precursor [Oncorhynchus mykiss]	192470	6.2344	60.2175	22	132	19.8376	79.8024	93	2	104.512	0.0125701
XP_028435562.1	XP_028435562.1	complement C3-like [Perca flavescens]	130562	6.2227	60.2007	20	103	21.9762	109.868	53	2	113.945	0.0115956
KAF4097806.1	KAF4097806.1	hypothetical protein G5714_021814 [Onychostoma macrolepis]	188771	6	60.1847	30	133	27.8271	100.801	110	1	118.557	0.012471
XP_029935178.1	XP_029935178.1	serine/threonine-protein kinase Sgk3 [Myripristis murdjan]	56807	6.6929	60.1535	5	29	39.2276	97.311	27	1	122.666	0.0127082
NP_998213.2	NP_998213.2	serum response factor-binding protein 1 [Danio rerio]	87126	5.5342	60.0821	19	73	29.2746	89.4185	84	1	116.478	0.010979
NP_571318.1	NP_571318.1	complement C3a.2 precursor [Danio rerio]	184639	6.2739	60.0191	35	140	32.5257	90.0735	153	3	101.492	0.011599
TWW76671.1	TWW76671.1	Alpha-2-macroglobulin [Takifugu flavidus]	162899	6.5596	59.9538	18	92	24.7619	82.0456	98	4	100.426	0.0119715
KAF0042208.1	KAF0042208.1	hypothetical protein F2P81_005740 [Scophthalmus maximus]	224108	7.8545	59.9433	18	135	14.3988	102.357	64	2	103.287	0.01046
XP_026135453.1	XP_026135453.1	serum response factor-binding protein 1-like [Carassius auratus]	80483	8.6733	59.8062	16	68	29.1139	79.8214	57	0	104.014	0.0117615
XP_037309175.1	XP_037309175.1	complement C4-B isoform X2 [Pungitius pungitius]	190579	5.874	59.7354	26	115	29.4638	106.719	100	0	123.024	0.0107072
XP_029922632.1	XP_029922632.1	alpha-2-macroglobulin-P-like [Myripristis murdjan]	162567	5.3027	59.7336	13	94	14.4809	75.412	61	0	111.201	0.0127062
KAF0024549.1	KAF0024549.1	hypothetical protein F2P81_023351 [Scophthalmus maximus]	66003	5.6807	59.6717	3	32	13.6656	33.2895	21	0	100.75	0.0121474
XP_010895944.1	XP_010895944.1	alpha-2-macroglobulin [Esox lucius]	163410	5.5576	59.5389	16	96	25.5578	63.9224	92	2	112.171	0.0123146
sp	sp	P80429.1 TRFE2_SALSA RecName: Full=Serotransferrin-2; AltName: Full=Serotransferrin II; Short=STF II; Short=sTF2; AltName: Full=Siderophilin II; Flags: Precursor	74615	6.9448	59.5221	14	61	32.4168	75.572	48	1	113.056	0.0120493
XP_041640226.1	XP_041640226.1	complement C3-like [Cheilinus undulatus]	186173	6.1274	59.5139	34	137	26.1001	79.8815	134	4	107.468	0.0130142
XP_012722403.2	XP_012722403.2	complement C3 [Fundulus heteroclitus]	186386	6.3823	59.511	31	144	28.5114	98.7158	102	5	114.227	0.0136864
XP_039625323.1	XP_039625323.1	fibulin-1 isoform X1 [Polypterus senegalus]	77423	5.0215	59.4811	17	40	40.2857	59.1234	79	3	102.196	0.0111878
XP_008420414.1	XP_008420414.1	PREDICTED: myocyte-specific enhancer factor 2D homolog isoform X5 [Poecilia reticulata]	58861	5.9063	59.4609	1	25	7.0144	8.464	13	0	86.2246	0.0142525
XP_038127738.1	XP_038127738.1	complement C3-like [Cyprinodon tularosa]	184627	5.8477	59.3879	39	147	35.5932	86.1169	162	6	109.996	0.0124839
XP_035861680.1	XP_035861680.1	complement C3-like [Sander lucioperca]	140078	6.7896	59.312	24	108	30.9237	102.148	133	0	110.504	0.0135088
XP_030282678.1	XP_030282678.1	complement C3-like [Sparus aurata]	199198	6.3589	59.3095	27	141	29.7968	105.988	134	4	99.8844	0.0121392
QED91032.1	QED91032.1	complement component c3 [Coreius guichenoti]	183596	6.687	59.2316	28	153	23.6762	99.9692	127	3	103.47	0.0114999
TMS23496.1	TMS23496.1	Complement C3 [Larimichthys crocea]	109495	6.2461	59.1523	17	77	27.3834	85.0469	80	2	103.715	0.011254
XP_029948173.1	XP_029948173.1	LOW QUALITY PROTEIN: fibulin-2-like [Salarias fasciatus]	145549	5.187	59.0967	24	102	29.91	83.7036	118	1	119.7	0.0124841
KAE8295647.1	KAE8295647.1	Alpha-2-macroglobulin [Larimichthys crocea]	161192	5.7612	59.004	14	97	22.0386	91.742	76	0	109.245	0.0125417
XP_038850138.1	XP_038850138.1	complement C3-like [Salvelinus namaycush]	170904	6.2051	58.9508	28	124	27.9115	88.3146	99	3	112.563	0.0120677
XP_041085481.1	XP_041085481.1	C3 and PZP-like alpha-2-macroglobulin domain-containing protein 8 [Polyodon spathula]	205991	5.8154	58.9335	19	115	22.7248	103.337	56	1	126.501	0.0118646
XP_041788921.1	XP_041788921.1	complement C3-like [Chelmon rostratus]	184817	6.2358	58.9106	26	143	26.1027	106.819	86	2	116.041	0.0125256
XP_042256191.1	XP_042256191.1	complement C3-like [Thunnus maccoyii]	185439	6.1025	58.8927	24	150	26.8558	104.672	127	3	102.117	0.0119667
XP_037124249.1	XP_037124249.1	alpha-2-macroglobulin-like protein 1 [Syngnathus acus]	161561	5.4653	58.8276	21	105	26.4203	89.3285	104	2	116.19	0.0121456
XP_009293521.1	XP_009293521.1	complement C3 [Danio rerio]	186528	6.4468	58.8019	19	129	21.1631	82.2493	83	1	110.796	0.0124889
XP_022519127.1	XP_022519127.1	complement C4 [Astyanax mexicanus]	181392	6.0908	58.7805	24	126	22.6124	107.615	91	2	115.814	0.0116683
KTF73496.1	KTF73496.1	hypothetical protein cypCar_00039650 [Cyprinus carpio]	192785	6.7661	58.7279	24	140	20.3448	95.8671	120	2	104.774	0.0128014
XP_042069847.1	XP_042069847.1	fibulin-2-like [Haplochromis burtoni]	85554	4.8545	58.724	16	59	34.715	105.374	63	3	114.449	0.0110463
XP_039900937.1	XP_039900937.1	alpha-2-macroglobulin-like [Simochromis diagramma]	158801	5.7979	58.7154	14	89	16.1404	87.6652	44	0	104.074	0.0132297
XP_036419627.1	XP_036419627.1	complement C3-like [Colossoma macropomum]	183756	6.6006	58.6197	23	141	23.5976	80.3332	70	3	111.818	0.012585
XP_028821307.1	XP_028821307.1	complement C3-like isoform X1 [Denticeps clupeoides]	183741	7.6333	58.5932	27	136	32.5836	84.2119	123	1	122.99	0.0114679
CAG5928924.1	CAG5928924.1	unnamed protein product [Menidia menidia]	186256	6.8716	58.557	35	143	27.4203	101.846	140	5	111.764	0.012335
PWA14172.1	PWA14172.1	hypothetical protein CCH79_00012245, partial [Gambusia affinis]	98890	8.4111	58.4696	14	61	23.1614	98.9368	70	2	116.512	0.0118608
XP_043079052.1	XP_043079052.1	LOW QUALITY PROTEIN: complement C3-like [Puntigrus tetrazona]	197961	7.4678	58.4122	29	141	22.4675	118.422	123	2	117.262	0.0122169
SSC14281.1	SSC14281.1	Complement component 4 [Channa striata]	181927	7.1968	58.3702	23	105	27.1437	97.772	106	2	108.952	0.0119844
XP_042585967.1	XP_042585967.1	alpha-2-macroglobulin-like protein 1 [Cyprinus carpio]	162924	4.894	58.2281	20	88	32.9708	84.2381	119	1	107.601	0.0120605
XP_034403947.1	XP_034403947.1	alpha-2-macroglobulin-like [Cyclopterus lumpus]	161103	5.5928	58.1118	20	105	30.674	106.719	75	1	112.883	0.0125519
XP_026204814.1	XP_026204814.1	serum response factor-binding protein 1 isoform X2 [Anabas testudineus]	62953	5.8286	58.0953	13	60	26.8817	103.093	49	0	119.494	0.0118427
XP_039678877.1	XP_039678877.1	LOW QUALITY PROTEIN: alpha-2-macroglobulin-like [Perca fluviatilis]	159993	5.1812	58.0404	16	103	19.2228	110.91	70	1	124.747	0.0127526
XP_018528446.1	XP_018528446.1	PREDICTED: serum deprivation-response protein-like [Lates calcarifer]	48493	4.4604	57.9853	8	27	37.6443	76.3464	30	3	121.753	0.0129841
XP_042340616.1	XP_042340616.1	LOW QUALITY PROTEIN: complement C3-like [Plectropomus leopardus]	186216	6.0469	57.9535	23	139	19.916	118.524	89	2	109.874	0.0114163
XP_021428442.2	XP_021428442.2	serum response factor-binding protein 1 [Oncorhynchus mykiss]	67840	6.7295	57.8903	10	42	17.1569	100.251	39	0	103.055	0.011874
XP_042339579.1	XP_042339579.1	C3 and PZP-like alpha-2-macroglobulin domain-containing protein 8 isoform X2 [Plectropomus leopardus]	209033	6.1743	57.7422	17	117	18.1287	109.616	61	0	113.844	0.0106198
XP_040891541.1	XP_040891541.1	complement C3-like isoform X2 [Toxotes jaculatrix]	186585	6.1978	57.7255	35	135	33.5333	100.183	133	4	108.555	0.0133495
XP_034056933.1	XP_034056933.1	complement C3-like [Gymnodraco acuticeps]	185051	6.0586	57.7187	36	139	34.0786	107.808	110	4	118.622	0.0119131
XP_029905241.1	XP_029905241.1	C3 and PZP-like alpha-2-macroglobulin domain-containing protein 8 [Myripristis murdjan]	207407	6.0498	57.5817	13	115	12.9015	119.276	38	1	124.518	0.0116825
XP_023149085.1	XP_023149085.1	complement C3 [Amphiprion ocellaris]	184525	6.0425	57.5382	33	138	28.2005	114.079	107	4	107.075	0.0124413
XP_038569969.1	XP_038569969.1	complement C3-like [Micropterus salmoides]	184652	6.0718	57.528	28	142	18.5878	97.11	110	5	114.397	0.0119364
AHF81489.1	AHF81489.1	complement component pro-C3 [Chionodraco hamatus]	185314	5.7817	57.4883	25	148	23.8698	117.125	89	1	103.703	0.0118217
XP_037619826.1	XP_037619826.1	complement C3-like [Sebastes umbrosus]	184907	6.041	57.4637	29	143	28.5369	79.8813	90	6	108.861	0.0127027
XP_028275774.1	XP_028275774.1	alpha-2-macroglobulin-like protein 1 isoform X2 [Parambassis ranga]	163013	5.4009	57.4329	22	94	35.3378	62.0974	132	3	112.301	0.0117159
XP_040041543.1	XP_040041543.1	complement C3-like [Gasterosteus aculeatus aculeatus]	185623	5.8125	57.4259	32	143	33.253	109.331	145	1	122.935	0.0127231
XP_041082818.1	XP_041082818.1	complement C4-B [Polyodon spathula]	190171	6.3193	57.4101	23	120	27.0159	105.24	81	4	103.184	0.0119711
XP_023815208.1	XP_023815208.1	complement C3 isoform X1 [Oryzias latipes]	184348	5.7773	57.4026	35	140	32.3281	109.159	126	3	120.722	0.0124751
XP_024270826.2	XP_024270826.2	complement C3-like [Oncorhynchus tshawytscha]	184926	5.8799	57.3648	23	146	21.8149	102.069	110	5	107.044	0.0127659
XP_041912711.1	XP_041912711.1	C3 and PZP-like alpha-2-macroglobulin domain-containing protein 8 isoform X3 [Alosa sapidissima]	204595	5.7173	57.3524	23	110	23.2735	90.2136	91	0	114.771	0.010833
XP_039643076.1	XP_039643076.1	alpha-2-macroglobulin-like isoform X3 [Perca fluviatilis]	164955	5.001	57.3508	17	94	20.3356	88.1181	80	2	101.504	0.0119592
XP_039647948.1	XP_039647948.1	alpha-2-macroglobulin isoform X2 [Perca fluviatilis]	162917	5.1343	57.3501	16	97	21.3559	123.313	48	0	123.617	0.0134269
TDH15906.1	TDH15906.1	hypothetical protein EPR50_G00014440 [Perca flavescens]	147241	6.7354	57.2967	24	104	22.8484	75.9785	123	4	113.761	0.0133936
XP_029950704.1	XP_029950704.1	complement C3-like [Salarias fasciatus]	185629	5.7246	57.2944	21	137	18.3575	104.9	80	0	118.084	0.0126447
XP_036067525.1	XP_036067525.1	complement C3 isoform X5 [Oryzias melastigma]	184723	5.4375	57.2919	36	140	26.9649	101.339	140	3	106.124	0.0122376
[truncated: 812 more rows]

## Sheet: H29
Accession	Entry	Description	mW (Da)	pI (pH)	PLGS Score	Peptides	Theoretical Peptides	Coverage (%)	Precursor RMS Mass Error (ppm)	Products	Modified Peptides	Products RMS Mass Error (ppm)	Products RMS RT Error (min)
[truncated: 1,093 more rows]

[truncated: 1 more sheets: H34]
